# Supplementary material for: rac-Methyl (3aR*,4S*,5R*,7aR*)-5,7a-bis­(acet­yloxy)-3-oxo-2-phenyl­octa­hydro-1H-iso­indole-4-carboxyl­ate
Source: Acta Crystallogr Sect E Struct Rep Online. 2013 Sep 18;69(Pt 10):o1555. doi: 10.1107/S1600536813025129 (PMC3790418; doi:10.1107/S1600536813025129)
Supplement: Supplementary file 1 [file e-69-o1555-sup1.cif]

##############################################################################
#                                                                            #
# This CIF contains the data in a paper accepted for publication in          #
# Acta Crystallographica Section E. It conforms to the requirements of       #
# Notes for Authors for Acta Crystallographica Section E, and has been       #
# peer reviewed under the auspices of the IUCr Commission on Journals.       #
#                                                                            #
# Full details of the Crystallographic Information File format               #
# are given in the paper "The Crystallographic Information File (CIF):       #
# a New Standard Archive File for Crystallography" by S. R. Hall, F. H.      #
# Allen and I. D. Brown [Acta Cryst. (1991), A47, 655-685].                  #
#                                                                            #
# The current version of the core CIF dictionary is obtainable from          #
# ftp://ftp.iucr.org/pub/cif_core.dic.                                       #
#                                                                            #
# Software is freely available for graphical display of the structure(s)     #
# in this CIF. For information consult the CIF software page                 #
# http://www.iucr.org/resources/cif/software.                                #
#                                                                            #
# This file may be used for bona fide research purposes within the           #
# scientific community so long as proper attribution is given to the journal # 
# article from which it was obtained.                                        #
#                                                                            #
##############################################################################
data_global
_audit_creation_method     'from SHELXL97 CIF and IUCr SHELXL97-template'
_journal_date_recd_electronic     2013-07-29
_journal_date_accepted     2013-09-10
_journal_name_full     'Acta Crystallographica, Section E'
_journal_year     2013
_journal_volume     69
_journal_issue     10
_journal_page_first     o1555
_journal_page_last     o1555
_journal_paper_category     QO
_journal_paper_doi     10.1107/S1600536813025129
_journal_coeditor_code     AA2096
_publ_contact_author_name     'Toze A. A. Flavien'
_publ_contact_author_address
;
Department of Chemistry, University of Douala, Faculty of Sciences,
PO Box 24157, Douala, Republic of Cameroon
;
_publ_contact_author_email     'vkh@xray.ineos.ac.ru'
_publ_contact_author_fax     '+7 499 1355085'
_publ_contact_author_phone     '+7 499 1359343'
_publ_section_title
;\
<i>rac</i>-Methyl
(3a<i>R*</i>,4<i>S*</i>,5<i>R*</i>,7a<i>R*</i>)-5,7a-bis(acetyloxy)-3-oxo-2-\
phenyloctahydro-1<i>H</i>-isoindole-4-carboxylate
;
_publ_section_title_footnote     .
loop_
    _publ_author_name
    _publ_author_footnote
    _publ_author_address
    'Flavien A. A. Toze' .
;
Department of Chemistry, University of Douala, Faculty of Sciences,
PO Box 24157, Douala,
Republic of Cameroon
;
    'Eugeniya V. Nikitina' .
;
Organic Chemistry Department, Peoples' Friendship University of Russia,
Miklukho-Maklaya St. 6, Moscow, 117198,
Russian Federation
;
    'Vladimir P. Zaytsev' .
;
Organic Chemistry Department, Peoples' Friendship University of Russia,
Miklukho-Maklaya St. 6, Moscow, 117198,
Russian Federation
;
    'Fedor I. Zubkov' .
;
Organic Chemistry Department, Peoples' Friendship University of Russia,
Miklukho-Maklaya St. 6, Moscow, 117198,
Russian Federation
;
    'Victor N. Khrustalev' .
;
X-Ray Structural Centre,
A.N. Nesmeyanov Institute of Organoelement Compounds,
Russian Academy of Sciences,
28 Vavilov St, B-334, Moscow 119991,
Russian Federation
;
_publ_section_synopsis     .
data_I
_database_code_depnum_ccdc_archive 'CCDC 960159'
_audit_creation_method     SHELXL-97
_chemical_name_systematic
;\
<i>rac</i>-Methyl
(3a<i>R*</i>,4<i>S*</i>,5<i>R*</i>,7a<i>R*</i>)-5,7a-bis(acetyloxy)-\
3-oxo-2-phenyloctahydro-1<i>H</i>-isoindole-4-carboxylate
;
_chemical_name_common     ?
_chemical_formula_moiety     'C20 H23 N O7'
_chemical_formula_sum     'C20 H23 N O7'
_chemical_formula_iupac     'C20 H23 N O7'
_chemical_formula_weight     389.39
_chemical_melting_point     ?
_symmetry_cell_setting     monoclinic
_symmetry_space_group_name_H-M     'C 2/c'
_symmetry_space_group_name_Hall     '-C 2yc'
loop_
    _symmetry_equiv_pos_as_xyz
    'x, y, z'
    '-x, y, -z+1/2'
    'x+1/2, y+1/2, z'
    '-x+1/2, y+1/2, -z+1/2'
    '-x, -y, -z'
    'x, -y, z-1/2'
    '-x+1/2, -y+1/2, -z'
    'x+1/2, -y+1/2, z-1/2'
_cell_length_a     12.3802(7)
_cell_length_b     18.3516(10)
_cell_length_c     17.3596(9)
_cell_angle_alpha     90.00
_cell_angle_beta     102.7490(10)
_cell_angle_gamma     90.00
_cell_volume     3846.8(4)
_cell_formula_units_Z     8
_cell_measurement_reflns_used     6890
_cell_measurement_theta_min     2.22
_cell_measurement_theta_max     32.58
_cell_measurement_temperature     120(2)
_exptl_crystal_description     prism
_exptl_crystal_colour     colourless
_exptl_crystal_size_max     0.24
_exptl_crystal_size_mid     0.20
_exptl_crystal_size_min     0.18
_exptl_crystal_density_diffrn     1.345
_exptl_crystal_density_meas     ?
_exptl_crystal_density_method     'not measured'
_exptl_crystal_F_000     1648
_exptl_absorpt_coefficient_mu     0.102
_exptl_absorpt_correction_type     multi-scan
_exptl_absorpt_process_details     '(<i>SADABS</i>, Bruker, 2003)'
_exptl_absorpt_correction_T_min     0.976
_exptl_absorpt_correction_T_max     0.982
_exptl_special_details     ?
_diffrn_ambient_temperature     120(2)
_diffrn_radiation_type     MoK\a
_diffrn_radiation_wavelength     0.71073
_diffrn_radiation_source     'fine-focus sealed tube'
_diffrn_radiation_monochromator     graphite
_diffrn_measurement_device_type     'Bruker APEXII CCD'
_diffrn_measurement_method     '\f and \w scans'
_diffrn_detector_area_resol_mean     ?
_diffrn_reflns_number     24538
_diffrn_reflns_av_R_equivalents     0.0306
_diffrn_reflns_av_sigmaI/netI     0.0267
_diffrn_reflns_theta_min     2.02
_diffrn_reflns_theta_max     30.00
_diffrn_reflns_theta_full     30.00
_diffrn_measured_fraction_theta_max     1.000
_diffrn_measured_fraction_theta_full     1.000
_diffrn_reflns_limit_h_min     -17
_diffrn_reflns_limit_h_max     17
_diffrn_reflns_limit_k_min     -25
_diffrn_reflns_limit_k_max     25
_diffrn_reflns_limit_l_min     -24
_diffrn_reflns_limit_l_max     24
_refine_special_details
;
Refinement of <i>F</i>^2^ against ALL reflections. The weighted <i>R</i>-factor
<i>wR</i> and goodness of fit <i>S</i> are based on <i>F</i>^2^, conventional
<i>R</i>-factors <i>R</i> are based on <i>F</i>, with <i>F</i> set to zero for
negative <i>F</i>^2^. The threshold expression of <i>F</i>^2^ >
\s(<i>F</i>^2^) is used only for calculating <i>R</i>-factors(gt) <i>etc</i>.
and is not relevant to the choice of reflections for refinement.
<i>R</i>-factors based on <i>F</i>^2^ are statistically about twice as large
as those based on <i>F</i>, and <i>R</i>- factors based on ALL data will be
even larger.
;
_reflns_number_total     5633
_reflns_number_gt     4521
_reflns_threshold_expression     'I>2\s(I)'
_refine_ls_structure_factor_coef     Fsqd
_refine_ls_matrix_type     full
_refine_ls_R_factor_all     0.0561
_refine_ls_R_factor_gt     0.0412
_refine_ls_wR_factor_gt     0.1019
_refine_ls_wR_factor_ref     0.1083
_refine_ls_goodness_of_fit_ref     1.038
_refine_ls_restrained_S_all     1.038
_refine_ls_number_reflns     5633
_refine_ls_number_parameters     256
_refine_ls_number_restraints     0
_refine_ls_hydrogen_treatment     constr
_refine_ls_weighting_scheme     calc
_refine_ls_weighting_details
         'calc w=1/[\s^2^(Fo^2^)+(0.0547P)^2^+1.6602P] where P=(Fo^2^+2Fc^2^)/3'
_atom_sites_solution_hydrogens     geom
_atom_sites_solution_primary     direct
_atom_sites_solution_secondary     difmap
_refine_ls_shift/su_max     0.001
_refine_ls_shift/su_mean     0.000
_refine_diff_density_max     0.343
_refine_diff_density_min     -0.272
_refine_ls_extinction_method     none
_refine_ls_extinction_coef     ?
loop_
    _atom_type_symbol
    _atom_type_description
    _atom_type_scat_dispersion_real
    _atom_type_scat_dispersion_imag
    _atom_type_scat_source
    'C' 'C' 0.0033 0.0016
                         'International Tables Vol C Tables 4.2.6.8 and 6.1.1.4'
    'H' 'H' 0.0000 0.0000
                         'International Tables Vol C Tables 4.2.6.8 and 6.1.1.4'
    'N' 'N' 0.0061 0.0033
                         'International Tables Vol C Tables 4.2.6.8 and 6.1.1.4'
    'O' 'O' 0.0106 0.0060
                         'International Tables Vol C Tables 4.2.6.8 and 6.1.1.4'
_computing_data_collection     '<i>APEX2</i> (Bruker, 2005)'
_computing_cell_refinement     '<i>SAINT</i> (Bruker, 2001)'
_computing_data_reduction     '<i>SAINT</i> (Bruker, 2001)'
_computing_structure_solution     '<i>SHELXTL</i> (Sheldrick, 2008)'
_computing_structure_refinement     '<i>SHELXTL</i> (Sheldrick, 2008)'
_computing_molecular_graphics     '<i>SHELXTL</i> (Sheldrick, 2008)'
_computing_publication_material     '<i>SHELXTL</i> (Sheldrick, 2008)'
loop_
    _atom_site_type_symbol
    _atom_site_label
    _atom_site_fract_x
    _atom_site_fract_y
    _atom_site_fract_z
    _atom_site_U_iso_or_equiv
    _atom_site_adp_type
    _atom_site_calc_flag
    _atom_site_refinement_flags
    _atom_site_occupancy
    _atom_site_symmetry_multiplicity
    _atom_site_disorder_assembly
    _atom_site_disorder_group
    O O1 0.56464(7) 0.07894(4) 0.60114(5) 0.02273(18) Uani d . 1 1 . .
    O O2 0.29290(7) 0.12128(5) 0.54848(6) 0.0303(2) Uani d . 1 1 . .
    O O3 0.37833(7) 0.11721(4) 0.67737(5) 0.02327(18) Uani d . 1 1 . .
    O O4 0.45957(7) 0.19171(5) 0.47486(5) 0.02225(18) Uani d . 1 1 . .
    O O5 0.32731(9) 0.21367(6) 0.36585(6) 0.0436(3) Uani d . 1 1 . .
    O O6 0.61038(6) 0.31985(4) 0.69818(5) 0.01906(17) Uani d . 1 1 . .
    O O7 0.76385(7) 0.38200(5) 0.68767(5) 0.02475(18) Uani d . 1 1 . .
    C C1 0.73913(9) 0.23138(6) 0.65747(7) 0.0180(2) Uani d . 1 1 . .
    H H1A 0.7920 0.2569 0.6316 0.022 Uiso calc R 1 1 . .
    H H1B 0.7697 0.2299 0.7152 0.022 Uiso calc R 1 1 . .
    N N2 0.71434(7) 0.15773(5) 0.62498(6) 0.01699(18) Uani d . 1 1 . .
    C C3 0.60532(9) 0.13840(6) 0.61919(6) 0.0167(2) Uani d . 1 1 . .
    C C3A 0.54746(8) 0.20432(5) 0.64506(6) 0.01519(19) Uani d . 1 1 . .
    H H3A 0.5493 0.1979 0.7025 0.018 Uiso calc R 1 1 . .
    C C4 0.42576(9) 0.21450(6) 0.60303(6) 0.0169(2) Uani d . 1 1 . .
    H H4 0.3945 0.2518 0.6340 0.020 Uiso calc R 1 1 . .
    C C5 0.41288(9) 0.24521(6) 0.52002(6) 0.0200(2) Uani d . 1 1 . .
    H H5 0.3329 0.2536 0.4954 0.024 Uiso calc R 1 1 . .
    C C6 0.47768(10) 0.31571(6) 0.52277(7) 0.0230(2) Uani d . 1 1 . .
    H H6A 0.4495 0.3516 0.5562 0.028 Uiso calc R 1 1 . .
    H H6B 0.4667 0.3362 0.4688 0.028 Uiso calc R 1 1 . .
    C C7 0.60063(10) 0.30302(6) 0.55594(7) 0.0207(2) Uani d . 1 1 . .
    H H7A 0.6400 0.3503 0.5590 0.025 Uiso calc R 1 1 . .
    H H7B 0.6300 0.2712 0.5193 0.025 Uiso calc R 1 1 . .
    C C7A 0.62497(9) 0.26789(5) 0.63798(6) 0.0160(2) Uani d . 1 1 . .
    C C8 0.79927(9) 0.11026(6) 0.61369(6) 0.0165(2) Uani d . 1 1 . .
    C C9 0.90772(9) 0.12300(6) 0.65522(7) 0.0196(2) Uani d . 1 1 . .
    H H9 0.9234 0.1630 0.6906 0.023 Uiso calc R 1 1 . .
    C C10 0.99269(10) 0.07721(6) 0.64477(7) 0.0220(2) Uani d . 1 1 . .
    H H10 1.0662 0.0858 0.6735 0.026 Uiso calc R 1 1 . .
    C C11 0.97091(10) 0.01913(6) 0.59273(7) 0.0220(2) Uani d . 1 1 . .
    H H11 1.0291 -0.0122 0.5859 0.026 Uiso calc R 1 1 . .
    C C12 0.86307(10) 0.00707(6) 0.55054(7) 0.0214(2) Uani d . 1 1 . .
    H H12 0.8481 -0.0324 0.5144 0.026 Uiso calc R 1 1 . .
    C C13 0.77700(9) 0.05211(6) 0.56061(6) 0.0190(2) Uani d . 1 1 . .
    H H13 0.7036 0.0434 0.5316 0.023 Uiso calc R 1 1 . .
    C C14 0.35836(9) 0.14570(6) 0.60423(7) 0.0205(2) Uani d . 1 1 . .
    C C15 0.33283(11) 0.04564(7) 0.68386(9) 0.0309(3) Uani d . 1 1 . .
    H H15A 0.3523 0.0296 0.7391 0.046 Uiso calc R 1 1 . .
    H H15B 0.3633 0.0113 0.6510 0.046 Uiso calc R 1 1 . .
    H H15C 0.2521 0.0474 0.6659 0.046 Uiso calc R 1 1 . .
    C C16 0.40743(10) 0.17976(7) 0.39944(7) 0.0265(3) Uani d . 1 1 . .
    C C17 0.46300(12) 0.11914(8) 0.36509(8) 0.0348(3) Uani d . 1 1 . .
    H H17A 0.4301 0.1148 0.3085 0.052 Uiso calc R 1 1 . .
    H H17B 0.4531 0.0733 0.3917 0.052 Uiso calc R 1 1 . .
    H H17C 0.5422 0.1297 0.3726 0.052 Uiso calc R 1 1 . .
    C C18 0.68623(10) 0.37373(6) 0.71805(7) 0.0199(2) Uani d . 1 1 . .
    C C19 0.65958(11) 0.42028(7) 0.78205(8) 0.0273(3) Uani d . 1 1 . .
    H H19A 0.7274 0.4436 0.8115 0.041 Uiso calc R 1 1 . .
    H H19B 0.6279 0.3899 0.8180 0.041 Uiso calc R 1 1 . .
    H H19C 0.6059 0.4578 0.7586 0.041 Uiso calc R 1 1 . .
loop_
    _atom_site_aniso_label
    _atom_site_aniso_U_11
    _atom_site_aniso_U_22
    _atom_site_aniso_U_33
    _atom_site_aniso_U_12
    _atom_site_aniso_U_13
    _atom_site_aniso_U_23
    O1 0.0219(4) 0.0148(4) 0.0313(4) -0.0026(3) 0.0054(3) -0.0028(3)
    O2 0.0248(4) 0.0285(5) 0.0336(5) -0.0059(4) -0.0025(4) -0.0037(4)
    O3 0.0257(4) 0.0189(4) 0.0263(4) -0.0069(3) 0.0080(3) -0.0004(3)
    O4 0.0203(4) 0.0270(4) 0.0184(4) 0.0050(3) 0.0018(3) -0.0028(3)
    O5 0.0446(6) 0.0527(7) 0.0259(5) 0.0213(5) -0.0089(4) -0.0071(4)
    O6 0.0214(4) 0.0154(4) 0.0221(4) -0.0019(3) 0.0086(3) -0.0049(3)
    O7 0.0274(4) 0.0197(4) 0.0288(4) -0.0068(3) 0.0099(4) -0.0040(3)
    C1 0.0179(5) 0.0146(5) 0.0215(5) -0.0019(4) 0.0045(4) -0.0033(4)
    N2 0.0161(4) 0.0130(4) 0.0216(4) -0.0002(3) 0.0037(3) -0.0028(3)
    C3 0.0171(5) 0.0154(5) 0.0170(5) 0.0004(4) 0.0024(4) 0.0014(4)
    C3A 0.0159(5) 0.0141(4) 0.0155(5) -0.0009(4) 0.0033(4) 0.0004(4)
    C4 0.0162(5) 0.0149(5) 0.0197(5) 0.0005(4) 0.0043(4) -0.0010(4)
    C5 0.0189(5) 0.0218(5) 0.0187(5) 0.0057(4) 0.0026(4) -0.0001(4)
    C6 0.0276(6) 0.0197(5) 0.0219(5) 0.0043(4) 0.0058(4) 0.0064(4)
    C7 0.0251(6) 0.0176(5) 0.0206(5) -0.0011(4) 0.0076(4) 0.0032(4)
    C7A 0.0199(5) 0.0121(4) 0.0168(5) -0.0010(4) 0.0062(4) -0.0016(4)
    C8 0.0186(5) 0.0146(5) 0.0168(5) 0.0016(4) 0.0049(4) 0.0014(4)
    C9 0.0198(5) 0.0204(5) 0.0184(5) 0.0002(4) 0.0038(4) -0.0022(4)
    C10 0.0193(5) 0.0250(6) 0.0221(5) 0.0026(4) 0.0054(4) 0.0013(4)
    C11 0.0248(6) 0.0204(5) 0.0237(5) 0.0050(4) 0.0114(4) 0.0028(4)
    C12 0.0284(6) 0.0162(5) 0.0215(5) -0.0003(4) 0.0099(4) -0.0008(4)
    C13 0.0223(5) 0.0159(5) 0.0190(5) -0.0008(4) 0.0053(4) -0.0003(4)
    C14 0.0160(5) 0.0193(5) 0.0263(6) 0.0002(4) 0.0053(4) -0.0027(4)
    C15 0.0310(7) 0.0203(6) 0.0432(8) -0.0081(5) 0.0118(6) 0.0019(5)
    C16 0.0265(6) 0.0311(6) 0.0201(5) 0.0015(5) 0.0012(4) -0.0032(5)
    C17 0.0345(7) 0.0412(8) 0.0265(6) 0.0057(6) 0.0023(5) -0.0109(6)
    C18 0.0236(5) 0.0140(5) 0.0222(5) -0.0007(4) 0.0048(4) -0.0016(4)
    C19 0.0324(6) 0.0205(5) 0.0307(6) -0.0020(5) 0.0104(5) -0.0097(5)
_geom_special_details
;
All e.s.d.'s (except the e.s.d. in the dihedral angle between two l.s. planes)
are estimated using the full covariance matrix. The cell e.s.d.'s are taken
into account individually in the estimation of e.s.d.'s in distances, angles
and torsion angles; correlations between e.s.d.'s in cell parameters are only
used when they are defined by crystal symmetry. An approximate (isotropic)
treatment of cell e.s.d.'s is used for estimating e.s.d.'s involving l.s.
planes.
;
loop_
    _geom_bond_atom_site_label_1
    _geom_bond_atom_site_label_2
    _geom_bond_site_symmetry_2
    _geom_bond_distance
    _geom_bond_publ_flag
    O1 C3 . 1.2137(13) ?
    O2 C14 . 1.2034(14) ?
    O3 C14 . 1.3446(14) ?
    O3 C15 . 1.4433(14) ?
    O4 C16 . 1.3438(14) ?
    O4 C5 . 1.4536(13) ?
    O5 C16 . 1.2066(15) ?
    O6 C18 . 1.3548(13) ?
    O6 C7A . 1.4552(12) ?
    O7 C18 . 1.2034(14) ?
    C1 N2 . 1.4705(13) ?
    C1 C7A . 1.5329(15) ?
    C1 H1A . 0.9900 ?
    C1 H1B . 0.9900 ?
    N2 C3 . 1.3776(14) ?
    N2 C8 . 1.4121(13) ?
    C3 C3A . 1.5232(15) ?
    C3A C7A . 1.5326(14) ?
    C3A C4 . 1.5336(15) ?
    C3A H3A . 1.0000 ?
    C4 C14 . 1.5161(15) ?
    C4 C5 . 1.5226(15) ?
    C4 H4 . 1.0000 ?
    C5 C6 . 1.5176(17) ?
    C5 H5 . 1.0000 ?
    C6 C7 . 1.5218(16) ?
    C6 H6A . 0.9900 ?
    C6 H6B . 0.9900 ?
    C7 C7A . 1.5315(15) ?
    C7 H7A . 0.9900 ?
    C7 H7B . 0.9900 ?
    C8 C9 . 1.3964(15) ?
    C8 C13 . 1.3970(15) ?
    C9 C10 . 1.3893(15) ?
    C9 H9 . 0.9500 ?
    C10 C11 . 1.3847(17) ?
    C10 H10 . 0.9500 ?
    C11 C12 . 1.3915(17) ?
    C11 H11 . 0.9500 ?
    C12 C13 . 1.3897(16) ?
    C12 H12 . 0.9500 ?
    C13 H13 . 0.9500 ?
    C15 H15A . 0.9800 ?
    C15 H15B . 0.9800 ?
    C15 H15C . 0.9800 ?
    C16 C17 . 1.4992(18) ?
    C17 H17A . 0.9800 ?
    C17 H17B . 0.9800 ?
    C17 H17C . 0.9800 ?
    C18 C19 . 1.4949(16) ?
    C19 H19A . 0.9800 ?
    C19 H19B . 0.9800 ?
    C19 H19C . 0.9800 ?
loop_
    _geom_angle_atom_site_label_1
    _geom_angle_atom_site_label_2
    _geom_angle_atom_site_label_3
    _geom_angle_site_symmetry_1
    _geom_angle_site_symmetry_3
    _geom_angle
    _geom_angle_publ_flag
    C14 O3 C15 . . 115.72(10) ?
    C16 O4 C5 . . 118.23(9) ?
    C18 O6 C7A . . 118.17(8) ?
    N2 C1 C7A . . 102.29(8) ?
    N2 C1 H1A . . 111.3 ?
    C7A C1 H1A . . 111.3 ?
    N2 C1 H1B . . 111.3 ?
    C7A C1 H1B . . 111.3 ?
    H1A C1 H1B . . 109.2 ?
    C3 N2 C8 . . 125.34(9) ?
    C3 N2 C1 . . 112.51(9) ?
    C8 N2 C1 . . 121.44(9) ?
    O1 C3 N2 . . 126.48(10) ?
    O1 C3 C3A . . 126.50(10) ?
    N2 C3 C3A . . 106.91(9) ?
    C3 C3A C7A . . 103.73(8) ?
    C3 C3A C4 . . 115.66(9) ?
    C7A C3A C4 . . 115.84(8) ?
    C3 C3A H3A . . 107.0 ?
    C7A C3A H3A . . 107.0 ?
    C4 C3A H3A . . 107.0 ?
    C14 C4 C5 . . 112.22(9) ?
    C14 C4 C3A . . 112.21(9) ?
    C5 C4 C3A . . 112.46(9) ?
    C14 C4 H4 . . 106.5 ?
    C5 C4 H4 . . 106.5 ?
    C3A C4 H4 . . 106.5 ?
    O4 C5 C6 . . 108.81(9) ?
    O4 C5 C4 . . 106.82(9) ?
    C6 C5 C4 . . 109.97(9) ?
    O4 C5 H5 . . 110.4 ?
    C6 C5 H5 . . 110.4 ?
    C4 C5 H5 . . 110.4 ?
    C5 C6 C7 . . 111.04(9) ?
    C5 C6 H6A . . 109.4 ?
    C7 C6 H6A . . 109.4 ?
    C5 C6 H6B . . 109.4 ?
    C7 C6 H6B . . 109.4 ?
    H6A C6 H6B . . 108.0 ?
    C6 C7 C7A . . 113.04(9) ?
    C6 C7 H7A . . 109.0 ?
    C7A C7 H7A . . 109.0 ?
    C6 C7 H7B . . 109.0 ?
    C7A C7 H7B . . 109.0 ?
    H7A C7 H7B . . 107.8 ?
    O6 C7A C7 . . 111.22(8) ?
    O6 C7A C3A . . 105.19(8) ?
    C7 C7A C3A . . 113.38(9) ?
    O6 C7A C1 . . 112.49(9) ?
    C7 C7A C1 . . 111.83(9) ?
    C3A C7A C1 . . 102.28(8) ?
    C9 C8 C13 . . 119.72(10) ?
    C9 C8 N2 . . 119.05(9) ?
    C13 C8 N2 . . 121.21(10) ?
    C10 C9 C8 . . 120.05(10) ?
    C10 C9 H9 . . 120.0 ?
    C8 C9 H9 . . 120.0 ?
    C11 C10 C9 . . 120.45(11) ?
    C11 C10 H10 . . 119.8 ?
    C9 C10 H10 . . 119.8 ?
    C10 C11 C12 . . 119.46(10) ?
    C10 C11 H11 . . 120.3 ?
    C12 C11 H11 . . 120.3 ?
    C13 C12 C11 . . 120.83(10) ?
    C13 C12 H12 . . 119.6 ?
    C11 C12 H12 . . 119.6 ?
    C12 C13 C8 . . 119.48(10) ?
    C12 C13 H13 . . 120.3 ?
    C8 C13 H13 . . 120.3 ?
    O2 C14 O3 . . 124.43(11) ?
    O2 C14 C4 . . 125.04(11) ?
    O3 C14 C4 . . 110.47(9) ?
    O3 C15 H15A . . 109.5 ?
    O3 C15 H15B . . 109.5 ?
    H15A C15 H15B . . 109.5 ?
    O3 C15 H15C . . 109.5 ?
    H15A C15 H15C . . 109.5 ?
    H15B C15 H15C . . 109.5 ?
    O5 C16 O4 . . 123.61(12) ?
    O5 C16 C17 . . 126.23(12) ?
    O4 C16 C17 . . 110.16(10) ?
    C16 C17 H17A . . 109.5 ?
    C16 C17 H17B . . 109.5 ?
    H17A C17 H17B . . 109.5 ?
    C16 C17 H17C . . 109.5 ?
    H17A C17 H17C . . 109.5 ?
    H17B C17 H17C . . 109.5 ?
    O7 C18 O6 . . 123.80(10) ?
    O7 C18 C19 . . 125.60(11) ?
    O6 C18 C19 . . 110.60(10) ?
    C18 C19 H19A . . 109.5 ?
    C18 C19 H19B . . 109.5 ?
    H19A C19 H19B . . 109.5 ?
    C18 C19 H19C . . 109.5 ?
    H19A C19 H19C . . 109.5 ?
    H19B C19 H19C . . 109.5 ?
loop_
    _geom_torsion_atom_site_label_1
    _geom_torsion_atom_site_label_2
    _geom_torsion_atom_site_label_3
    _geom_torsion_atom_site_label_4
    _geom_torsion_site_symmetry_1
    _geom_torsion_site_symmetry_2
    _geom_torsion_site_symmetry_3
    _geom_torsion_site_symmetry_4
    _geom_torsion
    _geom_torsion_publ_flag
    C7A C1 N2 C3 . . . . -23.81(11) ?
    C7A C1 N2 C8 . . . . 165.34(9) ?
    C8 N2 C3 O1 . . . . -2.61(18) ?
    C1 N2 C3 O1 . . . . -173.04(11) ?
    C8 N2 C3 C3A . . . . 173.69(9) ?
    C1 N2 C3 C3A . . . . 3.26(12) ?
    O1 C3 C3A C7A . . . . -164.92(11) ?
    N2 C3 C3A C7A . . . . 18.78(11) ?
    O1 C3 C3A C4 . . . . -36.95(15) ?
    N2 C3 C3A C4 . . . . 146.75(9) ?
    C3 C3A C4 C14 . . . . 51.02(12) ?
    C7A C3A C4 C14 . . . . 172.71(9) ?
    C3 C3A C4 C5 . . . . -76.63(11) ?
    C7A C3A C4 C5 . . . . 45.06(12) ?
    C16 O4 C5 C6 . . . . -100.66(11) ?
    C16 O4 C5 C4 . . . . 140.66(10) ?
    C14 C4 C5 O4 . . . . -64.68(11) ?
    C3A C4 C5 O4 . . . . 62.96(11) ?
    C14 C4 C5 C6 . . . . 177.40(9) ?
    C3A C4 C5 C6 . . . . -54.96(12) ?
    O4 C5 C6 C7 . . . . -55.63(12) ?
    C4 C5 C6 C7 . . . . 61.05(12) ?
    C5 C6 C7 C7A . . . . -56.34(13) ?
    C18 O6 C7A C7 . . . . -71.68(12) ?
    C18 O6 C7A C3A . . . . 165.19(9) ?
    C18 O6 C7A C1 . . . . 54.65(12) ?
    C6 C7 C7A O6 . . . . -73.57(11) ?
    C6 C7 C7A C3A . . . . 44.73(12) ?
    C6 C7 C7A C1 . . . . 159.74(9) ?
    C3 C3A C7A O6 . . . . -149.89(8) ?
    C4 C3A C7A O6 . . . . 82.25(10) ?
    C3 C3A C7A C7 . . . . 88.38(10) ?
    C4 C3A C7A C7 . . . . -39.48(12) ?
    C3 C3A C7A C1 . . . . -32.19(10) ?
    C4 C3A C7A C1 . . . . -160.05(9) ?
    N2 C1 C7A O6 . . . . 145.93(8) ?
    N2 C1 C7A C7 . . . . -88.07(10) ?
    N2 C1 C7A C3A . . . . 33.57(10) ?
    C3 N2 C8 C9 . . . . -149.57(11) ?
    C1 N2 C8 C9 . . . . 20.06(15) ?
    C3 N2 C8 C13 . . . . 31.90(16) ?
    C1 N2 C8 C13 . . . . -158.47(10) ?
    C13 C8 C9 C10 . . . . -1.15(16) ?
    N2 C8 C9 C10 . . . . -179.70(10) ?
    C8 C9 C10 C11 . . . . 0.60(17) ?
    C9 C10 C11 C12 . . . . 0.30(17) ?
    C10 C11 C12 C13 . . . . -0.66(17) ?
    C11 C12 C13 C8 . . . . 0.11(16) ?
    C9 C8 C13 C12 . . . . 0.79(16) ?
    N2 C8 C13 C12 . . . . 179.31(10) ?
    C15 O3 C14 O2 . . . . 12.04(17) ?
    C15 O3 C14 C4 . . . . -170.57(9) ?
    C5 C4 C14 O2 . . . . -7.30(16) ?
    C3A C4 C14 O2 . . . . -135.08(12) ?
    C5 C4 C14 O3 . . . . 175.33(9) ?
    C3A C4 C14 O3 . . . . 47.55(12) ?
    C5 O4 C16 O5 . . . . 4.05(19) ?
    C5 O4 C16 C17 . . . . -175.72(11) ?
    C7A O6 C18 O7 . . . . 1.55(16) ?
    C7A O6 C18 C19 . . . . -178.41(9) ?
loop_
    _geom_hbond_atom_site_label_D
    _geom_hbond_atom_site_label_H
    _geom_hbond_atom_site_label_A
    _geom_hbond_site_symmetry_A
    _geom_hbond_distance_DH
    _geom_hbond_distance_HA
    _geom_hbond_distance_DA
    _geom_hbond_angle_DHA
    _geom_hbond_publ_flag
    C3A H3A O3 2_656 1.00 2.55 3.4135(13) 144 yes
    C12 H12 O2 5_656 0.95 2.46 3.2812(15) 145 yes
_iucr_refine_instructions_details
;
TITL I in C2/c
CELL 0.71073  12.3802  18.3516  17.3596  90.000 102.749  90.000
ZERR    8.00   0.0007   0.0010   0.0009   0.000   0.001   0.000
LATT  7
SYMM -X, Y, 0.5-Z
SFAC C H N O
UNIT 160 184 8 56
TEMP -153.0
SIZE 0.18 0.20 0.24
L.S. 12
BOND $H
ACTA
CONF
WGHT    0.054700    1.660200
FVAR       0.10003
O1    4    0.564639    0.078936    0.601139    11.00000    0.02188    0.01485 =
         0.03125   -0.00284    0.00542   -0.00258
O2    4    0.292898    0.121276    0.548484    11.00000    0.02479    0.02847 =
         0.03358   -0.00374   -0.00251   -0.00595
O3    4    0.378331    0.117205    0.677370    11.00000    0.02572    0.01886 =
         0.02631   -0.00042    0.00804   -0.00694
O4    4    0.459572    0.191709    0.474857    11.00000    0.02025    0.02695 =
         0.01838   -0.00277    0.00177    0.00501
O5    4    0.327307    0.213673    0.365851    11.00000    0.04458    0.05272 =
         0.02587   -0.00712   -0.00889    0.02130
O6    4    0.610376    0.319851    0.698184    11.00000    0.02141    0.01545 =
         0.02208   -0.00490    0.00858   -0.00186
O7    4    0.763852    0.382002    0.687667    11.00000    0.02742    0.01973 =
         0.02882   -0.00401    0.00991   -0.00675
C1    1    0.739125    0.231378    0.657466    11.00000    0.01789    0.01456 =
         0.02149   -0.00331    0.00450   -0.00195
AFIX  23
H1A   2    0.792039    0.256881    0.631577    11.00000   -1.20000
H1B   2    0.769701    0.229885    0.715169    11.00000   -1.20000
AFIX   0
N2    3    0.714339    0.157732    0.624983    11.00000    0.01608    0.01303 =
         0.02164   -0.00276    0.00366   -0.00023
C3    1    0.605319    0.138398    0.619192    11.00000    0.01710    0.01536 =
         0.01704    0.00136    0.00239    0.00041
C3A   1    0.547457    0.204318    0.645058    11.00000    0.01589    0.01406 =
         0.01552    0.00039    0.00328   -0.00089
AFIX  13
H3A   2    0.549287    0.197931    0.702539    11.00000   -1.20000
AFIX   0
C4    1    0.425761    0.214496    0.603034    11.00000    0.01617    0.01488 =
         0.01971   -0.00104    0.00433    0.00048
AFIX  13
H4    2    0.394517    0.251816    0.634027    11.00000   -1.20000
AFIX   0
C5    1    0.412875    0.245208    0.520023    11.00000    0.01891    0.02181 =
         0.01867   -0.00008    0.00263    0.00566
AFIX  13
H5    2    0.332897    0.253635    0.495431    11.00000   -1.20000
AFIX   0
C6    1    0.477684    0.315711    0.522774    11.00000    0.02763    0.01968 =
         0.02190    0.00638    0.00578    0.00429
AFIX  23
H6A   2    0.449491    0.351555    0.556178    11.00000   -1.20000
H6B   2    0.466737    0.336178    0.468838    11.00000   -1.20000
AFIX   0
C7    1    0.600632    0.303015    0.555938    11.00000    0.02511    0.01762 =
         0.02059    0.00315    0.00757   -0.00114
AFIX  23
H7A   2    0.639952    0.350261    0.559005    11.00000   -1.20000
H7B   2    0.629961    0.271206    0.519258    11.00000   -1.20000
AFIX   0
C7A   1    0.624968    0.267889    0.637981    11.00000    0.01986    0.01214 =
         0.01684   -0.00162    0.00619   -0.00100
C8    1    0.799268    0.110256    0.613690    11.00000    0.01859    0.01464 =
         0.01679    0.00141    0.00489    0.00157
C9    1    0.907717    0.123003    0.655220    11.00000    0.01976    0.02036 =
         0.01838   -0.00222    0.00376    0.00019
AFIX  43
H9    2    0.923404    0.163019    0.690647    11.00000   -1.20000
AFIX   0
C10   1    0.992690    0.077208    0.644768    11.00000    0.01929    0.02500 =
         0.02206    0.00126    0.00535    0.00264
AFIX  43
H10   2    1.066240    0.085799    0.673519    11.00000   -1.20000
AFIX   0
C11   1    0.970906    0.019127    0.592728    11.00000    0.02478    0.02040 =
         0.02368    0.00280    0.01142    0.00495
AFIX  43
H11   2    1.029116   -0.012236    0.585885    11.00000   -1.20000
AFIX   0
C12   1    0.863068    0.007071    0.550539    11.00000    0.02841    0.01620 =
         0.02149   -0.00076    0.00987   -0.00031
AFIX  43
H12   2    0.848091   -0.032443    0.514399    11.00000   -1.20000
AFIX   0
C13   1    0.776999    0.052111    0.560609    11.00000    0.02229    0.01591 =
         0.01903   -0.00028    0.00530   -0.00080
AFIX  43
H13   2    0.703599    0.043427    0.531624    11.00000   -1.20000
AFIX   0
C14   1    0.358357    0.145697    0.604234    11.00000    0.01602    0.01934 =
         0.02631   -0.00268    0.00534    0.00020
C15   1    0.332832    0.045637    0.683861    11.00000    0.03095    0.02026 =
         0.04316    0.00189    0.01181   -0.00815
AFIX 137
H15A  2    0.352261    0.029627    0.739051    11.00000   -1.50000
H15B  2    0.363276    0.011268    0.650990    11.00000   -1.50000
H15C  2    0.252062    0.047420    0.665948    11.00000   -1.50000
AFIX   0
C16   1    0.407427    0.179760    0.399441    11.00000    0.02655    0.03111 =
         0.02010   -0.00316    0.00116    0.00150
C17   1    0.463005    0.119142    0.365090    11.00000    0.03448    0.04124 =
         0.02648   -0.01090    0.00228    0.00572
AFIX 137
H17A  2    0.430053    0.114762    0.308522    11.00000   -1.50000
H17B  2    0.453054    0.073307    0.391653    11.00000   -1.50000
H17C  2    0.542237    0.129733    0.372641    11.00000   -1.50000
AFIX   0
C18   1    0.686233    0.373726    0.718047    11.00000    0.02357    0.01399 =
         0.02218   -0.00162    0.00483   -0.00074
C19   1    0.659579    0.420275    0.782046    11.00000    0.03238    0.02050 =
         0.03070   -0.00968    0.01044   -0.00195
AFIX 137
H19A  2    0.727393    0.443630    0.811489    11.00000   -1.50000
H19B  2    0.627923    0.389944    0.817978    11.00000   -1.50000
H19C  2    0.605947    0.457767    0.758625    11.00000   -1.50000
HKLF 4
REM I in C2/c
REM R1 =  0.0412 for   4521 Fo > 4sig(Fo)  and  0.0561 for all   5633 data
REM    256 parameters refined using      0 restraints
END
WGHT      0.0547      1.6602
REM Highest difference peak  0.343,  deepest hole -0.272,  1-sigma level  0.048
Q1    1   0.5819  0.2351  0.6416  11.00000  0.05    0.34
Q2    1   0.3984  0.1760  0.6017  11.00000  0.05    0.33
Q3    1   0.4208  0.2275  0.5614  11.00000  0.05    0.32
Q4    1   0.6827  0.2520  0.6460  11.00000  0.05    0.32
Q5    1   0.6758  0.3984  0.7517  11.00000  0.05    0.31
Q6    1   0.8559  0.1184  0.6264  11.00000  0.05    0.31
Q7    1   0.4502  0.2764  0.5269  11.00000  0.05    0.31
Q8    1   0.5750  0.1722  0.6317  11.00000  0.05    0.31
Q9    1   0.6118  0.2830  0.5972  11.00000  0.05    0.30
Q10   1   0.8261  0.0353  0.5481  11.00000  0.05    0.30
Q11   1   0.7843  0.0824  0.5853  11.00000  0.05    0.29
Q12   1   0.6616  0.1432  0.6195  11.00000  0.05    0.28
Q13   1   0.9417  0.0927  0.6537  11.00000  0.05    0.27
Q14   1   0.9189  0.0245  0.5646  11.00000  0.05    0.26
Q15   1   0.9794  0.0567  0.6040  11.00000  0.05    0.25
Q16   1   0.5369  0.3038  0.5442  11.00000  0.05    0.25
Q17   1   0.7575  0.1317  0.6248  11.00000  0.05    0.25
Q18   1   0.6849  0.3995  0.8267  11.00000  0.05    0.22
Q19   1   0.6939  0.4630  0.7858  11.00000  0.05    0.22
Q20   1   0.7243  0.1928  0.6357  11.00000  0.05    0.21
;
