# Supplementary material for: rac-Methyl (3aR*,4S*,5R*,7aR*)-5,7a-bis­(acet­yloxy)-3-oxo-2-phenyl­octa­hydro-1H-iso­indole-4-carboxyl­ate
Source: Acta Crystallogr Sect E Struct Rep Online. 2013 Sep 18;69(Pt 10):o1555. doi: 10.1107/S1600536813025129 (PMC3790418; doi:10.1107/S1600536813025129)
Supplement: Supplementary file 2 [file e-69-o1555-Isup2.hkl]

# 
# h,k,l, Fc-squared, Fo-squared, sigma(Fo-squared) and status flag 
# 
data_I
_shelx_title ' kp89_0m in C2/c' 
_shelx_refln_list_code          4 
_shelx_F_calc_maximum      325.46 
_exptl_crystal_F_000      1648.00 
_reflns_d_resolution_high  0.7107 
 
loop_ 
 _symmetry_equiv_pos_as_xyz 
 'x, y, z' 
 '-x, y, -z+1/2' 
 'x+1/2, y+1/2, z' 
 '-x+1/2, y+1/2, -z+1/2' 
 '-x, -y, -z' 
 'x, -y, z-1/2' 
 '-x+1/2, -y+1/2, -z' 
 'x+1/2, -y+1/2, z-1/2' 
 
_cell_length_a    12.3802 
_cell_length_b    18.3516 
_cell_length_c    17.3596 
_cell_angle_alpha  90.000 
_cell_angle_beta  102.749 
_cell_angle_gamma  90.000 
 
_shelx_F_squared_multiplier     1.000 
 
loop_ 
 _refln_index_h 
 _refln_index_k 
 _refln_index_l 
 _refln_F_squared_calc 
 _refln_F_squared_meas 
 _refln_F_squared_sigma 
 _refln_observed_status 
   2   0   0      577.86      522.50      7.56 o 
   4   0   0     5848.79     5473.63     49.05 o 
   6   0   0     5805.22     6175.05     48.87 o 
   8   0   0       84.22       26.79     12.66 o 
  10   0   0      375.35      335.85     31.40 o 
  12   0   0      858.94      713.95     46.58 o 
  14   0   0      160.95      175.17     31.10 o 
  16   0   0      338.88      348.18     43.80 o 
   1   1   0       38.20       61.97      2.67 o 
   3   1   0      918.53      864.87      8.07 o 
   5   1   0     1070.14     1255.31     18.99 o 
   7   1   0     4637.97     4515.95     43.87 o 
   9   1   0      785.71      663.35     17.16 o 
  11   1   0     1028.41     1013.96     45.88 o 
  13   1   0        0.11        0.00     11.77 o 
  15   1   0        0.13        0.00     23.95 o 
   0   2   0    42769.12    38844.20    397.62 o 
   2   2   0     4377.44     4235.01     24.62 o 
   4   2   0     4312.22     4536.67     28.42 o 
   6   2   0     9128.14     9704.30     71.57 o 
   8   2   0       19.40        8.77      6.20 o 
  10   2   0      356.22      324.51     21.93 o 
  12   2   0        1.57        0.00     12.37 o 
  14   2   0      702.17      754.04     37.49 o 
  16   2   0       11.83        0.00     17.74 o 
   1   3   0    28248.31    26910.70    132.15 o 
   3   3   0       89.24      133.19      8.61 o 
   5   3   0     4465.37     4910.45     32.47 o 
   7   3   0     1984.38     2027.09     29.51 o 
   9   3   0        1.85        0.00      6.61 o 
  11   3   0     5521.55     5068.49     73.30 o 
  13   3   0      103.08      132.17     19.09 o 
  15   3   0        6.33       26.99     24.24 o 
   0   4   0    31105.53    30105.21    368.43 o 
   2   4   0     5396.83     5533.83     36.08 o 
   4   4   0      770.42     1030.06     15.10 o 
   6   4   0      563.13      618.95     24.48 o 
   8   4   0       76.11       92.94      9.76 o 
  10   4   0     2815.75     2558.63     39.69 o 
  12   4   0      863.57      813.25     32.28 o 
  14   4   0       24.90       34.57     15.33 o 
  16   4   0        1.04       26.87     18.11 o 
   1   5   0     1508.06     1474.79     15.97 o 
   3   5   0        0.37        4.22      4.09 o 
   5   5   0     7509.13     7730.16     54.12 o 
   7   5   0     1383.98     1671.46     22.61 o 
   9   5   0     5530.03     5351.98     58.45 o 
  11   5   0     1681.72     1767.90     43.83 o 
  13   5   0      491.20      506.03     31.58 o 
  15   5   0        3.57        7.92     16.89 o 
   0   6   0      288.30      401.27     13.38 o 
   2   6   0     4309.58     4447.13     33.90 o 
   4   6   0     1347.42     1335.10     18.75 o 
   6   6   0      263.83      233.12     11.40 o 
   8   6   0      690.60      770.41     23.34 o 
  10   6   0      175.83      132.75     14.01 o 
  12   6   0     1923.81     1814.76     46.93 o 
  14   6   0      350.30      283.38     26.58 o 
  16   6   0      748.81      873.67     49.34 o 
   1   7   0     2183.49     2264.96     22.92 o 
   3   7   0     4922.93     4905.23     39.05 o 
   5   7   0      172.99      217.01     15.81 o 
   7   7   0     2301.30     2230.57     30.54 o 
   9   7   0    11409.76    11152.52     95.11 o 
  11   7   0      242.34      272.58     22.82 o 
  13   7   0       21.50        0.00     12.85 o 
  15   7   0        0.54        0.00     15.65 o 
   0   8   0     3842.19     3967.45     65.36 o 
   2   8   0    19835.26    20888.04    114.13 o 
   4   8   0     1190.41     1290.52     20.24 o 
   6   8   0      182.14      200.13     11.03 o 
   8   8   0     1328.30     1319.12     24.13 o 
  10   8   0      206.76      177.95     15.78 o 
  12   8   0      359.02      322.90     36.81 o 
  14   8   0       34.68       52.28     17.22 o 
  16   8   0       82.71       94.28     31.16 o 
   1   9   0     1677.30     1624.09     21.79 o 
   3   9   0      788.87     1052.39     18.41 o 
   5   9   0      133.53      115.27      8.76 o 
   7   9   0      317.24      287.85     16.69 o 
   9   9   0      487.93      481.73     22.10 o 
  11   9   0      386.45      371.43     21.95 o 
  13   9   0      177.78      168.47     21.78 o 
  15   9   0      373.67      354.17     30.59 o 
   0  10   0     5233.98     5507.80     64.08 o 
   2  10   0     9207.52     9926.56     67.67 o 
   4  10   0       69.08       64.11      7.22 o 
   6  10   0        9.14        5.40      7.81 o 
   8  10   0      552.92      550.85     19.06 o 
  10  10   0      142.48      135.86     17.20 o 
  12  10   0      355.91      410.49     28.32 o 
  14  10   0      644.97      674.64     38.18 o 
   1  11   0     4153.51     4376.77     40.87 o 
   3  11   0     3216.45     3374.87     35.88 o 
   5  11   0      113.52      101.40      9.42 o 
   7  11   0     2209.51     2232.31     33.55 o 
   9  11   0      644.62      595.76     28.28 o 
  11  11   0        6.77        0.00     10.69 o 
  13  11   0      160.10      157.12     22.27 o 
  15  11   0      153.92      169.48     29.93 o 
   0  12   0     6939.28     6682.47     92.35 o 
   2  12   0     3669.19     3727.82     39.04 o 
   4  12   0      246.51      293.57     13.61 o 
   6  12   0       19.45       16.93      7.59 o 
   8  12   0      705.69      603.80     20.80 o 
  10  12   0       32.43       12.54     10.90 o 
  12  12   0      228.61      224.87     28.41 o 
  14  12   0      837.63      891.27     53.22 o 
   1  13   0      525.83      477.05     15.68 o 
   3  13   0       86.21       97.01      9.32 o 
   5  13   0      461.07      434.66     20.41 o 
   7  13   0     3163.10     3125.58     41.93 o 
   9  13   0      315.56      276.20     19.97 o 
  11  13   0      921.36      982.35     43.28 o 
  13  13   0      191.81      191.94     29.22 o 
   0  14   0      152.13      205.72     20.77 o 
   2  14   0      262.84      288.79     15.94 o 
   4  14   0      127.59      114.13     10.61 o 
   6  14   0      620.91      649.36     21.40 o 
   8  14   0      178.05      168.09     17.11 o 
  10  14   0     1201.54     1190.11     39.69 o 
  12  14   0      119.16      149.56     26.76 o 
  14  14   0      654.44      788.88     51.60 o 
   1  15   0      637.60      595.21     18.99 o 
   3  15   0      473.37      413.58     16.89 o 
   5  15   0       60.07        9.32      9.07 o 
   7  15   0        6.58        0.00      9.88 o 
   9  15   0      175.79      219.83     22.41 o 
  11  15   0      533.81      560.18     33.95 o 
  13  15   0      709.81      875.09     53.19 o 
   0  16   0     7846.28     7472.12     92.44 o 
   2  16   0      222.96      223.05     13.98 o 
   4  16   0      115.19      104.81     13.44 o 
   6  16   0      544.24      580.15     25.68 o 
   8  16   0      176.92      183.99     21.09 o 
  10  16   0      785.73      827.69     62.03 o 
  12  16   0      119.89      158.79     27.29 o 
   1  17   0     1131.38     1076.38     26.51 o 
   3  17   0      312.28      325.11     27.01 o 
   5  17   0      199.47      117.24     17.02 o 
   7  17   0        0.16        2.10     10.76 o 
   9  17   0       95.20       96.83     19.16 o 
  11  17   0       48.83       28.97     18.37 o 
   0  18   0        0.70       13.60     18.48 o 
   2  18   0     5777.56     5214.33     64.89 o 
   4  18   0      200.59      198.00     17.45 o 
   6  18   0       73.09       88.36     14.91 o 
   8  18   0       95.39       64.97     17.46 o 
  10  18   0       24.05       14.37     17.06 o 
  12  18   0      128.33      141.80     29.56 o 
   1  19   0      884.53      798.90     32.08 o 
   3  19   0       38.27        6.53     10.91 o 
   5  19   0      241.58      314.09     21.63 o 
   7  19   0     1045.86      978.31     33.05 o 
   9  19   0       31.41       14.70     17.05 o 
  11  19   0      286.54      351.38     31.56 o 
   0  20   0     1525.53     1433.53     59.87 o 
   2  20   0      118.67      136.90     19.34 o 
   4  20   0       14.20        2.65     13.17 o 
   6  20   0       12.88       17.06     15.19 o 
   8  20   0      151.72      166.16     22.77 o 
  10  20   0      127.55      161.06     23.93 o 
   1  21   0       27.48       29.34     14.94 o 
   3  21   0       74.70       64.12     19.00 o 
   5  21   0       47.33       33.06     15.98 o 
   7  21   0      347.95      389.03     29.51 o 
   9  21   0      212.08      268.12     28.17 o 
   0  22   0       29.61        0.00     19.99 o 
   2  22   0        5.86       25.33     17.65 o 
   4  22   0      806.77      895.33     37.59 o 
   6  22   0       31.23       16.54     23.64 o 
   8  22   0      688.29      812.91     50.87 o 
   1  23   0       10.13       20.04     15.50 o 
   3  23   0       19.57       27.97     18.18 o 
   5  23   0       33.09       33.54     17.07 o 
   7  23   0       16.73       17.83     21.34 o 
   0  24   0      331.57      345.03     41.54 o 
   2  24   0       17.18       12.48     17.74 o 
   4  24   0       20.67       39.39     17.30 o 
   6  24   0        0.64       32.49     30.27 o 
   1  25   0       98.81       91.54     22.94 o 
   3  25   0      156.14      139.37     25.88 o 
 -17   1   1      562.77      683.29     46.06 o 
 -15   1   1      809.86      848.35     40.74 o 
 -13   1   1       78.80       67.01     15.83 o 
 -11   1   1     1325.20     1273.20     36.46 o 
  -9   1   1      968.52      977.92     32.47 o 
  -7   1   1     9147.52     8633.11     58.81 o 
  -5   1   1     7254.98     7393.22     55.20 o 
  -3   1   1      476.89      458.31      9.39 o 
  -1   1   1    15221.43    14183.54    113.95 o 
   1   1   1    22206.96    20714.75     96.95 o 
   3   1   1    39676.93    36868.07    273.85 o 
   5   1   1     7366.80     7499.05     59.82 o 
   7   1   1     5490.65     5721.22     50.61 o 
   9   1   1      384.62      388.48     22.08 o 
  11   1   1      110.49       88.35     16.73 o 
  13   1   1      655.72      563.53     32.47 o 
  15   1   1      129.84      113.17     25.68 o 
 -16   2   1      161.85      150.37     25.39 o 
 -14   2   1      836.14      828.34     45.01 o 
 -12   2   1        9.44       22.15     12.65 o 
 -10   2   1     1239.10     1238.19     25.88 o 
  -8   2   1      228.72      161.45     10.98 o 
  -6   2   1      490.64      575.06     11.97 o 
  -4   2   1     3393.58     3587.63     35.16 o 
  -2   2   1    46553.27    42886.53    308.76 o 
   0   2   1     5602.51     5744.71     23.81 o 
   2   2   1    15337.41    14776.07     74.99 o 
   4   2   1      445.96      409.42     11.19 o 
   6   2   1      256.75      312.69     12.29 o 
   8   2   1       59.79       73.45      8.25 o 
  10   2   1       61.94       36.20     12.05 o 
  12   2   1     1313.62     1193.81     38.21 o 
  14   2   1     1420.26     1411.15     45.83 o 
  16   2   1      141.40      194.64     25.60 o 
 -17   3   1       33.43       37.74     25.68 o 
 -15   3   1      317.85      297.04     27.59 o 
 -13   3   1      491.61      454.35     33.18 o 
 -11   3   1      976.44     1003.13     33.20 o 
  -9   3   1      148.71      174.66     13.07 o 
  -7   3   1      254.51      251.88      9.62 o 
  -5   3   1     6173.95     6029.83     43.37 o 
  -3   3   1    46395.14    44269.18    359.22 o 
  -1   3   1     6740.85     6629.84     33.54 o 
   1   3   1       91.44      136.75      4.92 o 
   3   3   1     8797.80     8264.37     47.99 o 
   5   3   1     6690.98     7174.45     57.17 o 
   7   3   1     3133.75     3327.49     38.92 o 
   9   3   1     7929.73     7792.81     70.26 o 
  11   3   1        3.07       13.30     12.14 o 
  13   3   1       60.20       62.91     29.01 o 
  15   3   1      612.01      657.40     38.50 o 
 -16   4   1      116.41      127.55     25.57 o 
 -14   4   1       16.59        4.15     15.68 o 
 -12   4   1       71.42       52.71     20.70 o 
 -10   4   1     7475.63     7151.64     70.59 o 
  -8   4   1      492.45      573.34     20.23 o 
  -6   4   1     5224.01     5775.22     44.81 o 
  -4   4   1    20949.63    21116.93    111.75 o 
  -2   4   1     4771.50     4719.34     28.69 o 
   0   4   1    13928.31    14257.89     67.90 o 
   2   4   1    24968.29    25053.27    151.01 o 
   4   4   1      671.03      803.36     14.27 o 
   6   4   1     1216.07     1314.68     23.67 o 
   8   4   1       20.99       32.44      7.52 o 
  10   4   1       39.22       44.41     12.90 o 
  12   4   1        5.43        0.00     22.50 o 
  14   4   1      358.77      435.40     31.09 o 
  16   4   1        3.13        0.00     14.42 o 
 -15   5   1      128.57      112.11     22.50 o 
 -13   5   1     2156.24     2067.32     51.36 o 
 -11   5   1      226.32      262.73     21.33 o 
  -9   5   1     9572.77     9133.60     80.72 o 
  -7   5   1     2858.22     2866.61     45.07 o 
  -5   5   1     5520.50     5875.01     44.96 o 
  -3   5   1     1080.70     1056.73     17.88 o 
  -1   5   1      162.75      166.91      5.28 o 
   1   5   1      497.47      539.56     11.77 o 
   3   5   1      424.37      481.39     11.60 o 
   5   5   1      214.85      239.41     17.59 o 
   7   5   1       15.97       33.10      7.33 o 
   9   5   1      263.23      197.91     14.68 o 
  11   5   1      131.59      148.91     18.05 o 
  13   5   1       18.02       20.70     14.46 o 
  15   5   1      136.61      129.62     22.15 o 
 -16   6   1      124.12      122.07     28.85 o 
 -14   6   1      404.06      457.17     31.61 o 
 -12   6   1      695.96      805.03     33.51 o 
 -10   6   1     3897.85     3762.23     53.75 o 
  -8   6   1     1817.01     1880.06     34.20 o 
  -6   6   1      473.03      582.88     16.91 o 
  -4   6   1    42272.64    43948.83    238.46 o 
  -2   6   1     1861.88     1989.02     20.12 o 
   0   6   1       10.93        8.83      3.13 o 
   2   6   1     3796.53     3902.78     31.71 o 
   4   6   1    11003.48    11742.05     73.02 o 
   6   6   1      383.31      352.76     16.45 o 
   8   6   1      574.71      555.69     20.67 o 
  10   6   1     2737.76     2587.60     41.96 o 
  12   6   1      287.38      260.83     42.70 o 
  14   6   1      637.53      691.14     38.95 o 
  16   6   1      559.07      540.32     38.16 o 
 -15   7   1      490.50      498.36     33.86 o 
 -13   7   1      312.02      359.75     26.94 o 
 -11   7   1      168.95      230.74     17.59 o 
  -9   7   1      657.70      646.47     22.90 o 
  -7   7   1       34.33       37.62      6.72 o 
  -5   7   1     1583.76     1479.12     21.99 o 
  -3   7   1       46.93       26.11      4.73 o 
  -1   7   1       13.03        8.43      5.45 o 
   1   7   1     1815.98     2086.53     24.95 o 
   3   7   1       10.81        5.92      4.22 o 
   5   7   1        4.17       10.96      5.35 o 
   7   7   1     1766.21     1662.19     24.89 o 
   9   7   1      143.64       97.81     12.85 o 
  11   7   1      305.12      209.38     20.86 o 
  13   7   1       81.83       85.67     18.56 o 
  15   7   1        0.28        0.00     15.61 o 
 -16   8   1      663.28      715.02     41.52 o 
 -14   8   1        5.79       20.78     15.47 o 
 -12   8   1      919.35      924.13     59.44 o 
 -10   8   1      103.83       88.63     12.47 o 
  -8   8   1     1735.39     1708.78     27.25 o 
  -6   8   1     2701.36     2761.06     32.72 o 
  -4   8   1       50.74       57.66      7.70 o 
  -2   8   1    10768.90    11127.37     95.65 o 
   0   8   1     1324.81     1549.23     19.77 o 
   2   8   1     1828.28     1877.63     22.63 o 
   4   8   1     2706.75     3110.60     32.67 o 
   6   8   1     3645.49     3542.12     37.90 o 
   8   8   1      414.93      488.05     18.94 o 
  10   8   1      273.87      234.07     21.21 o 
  12   8   1      528.60      544.18     31.89 o 
  14   8   1       38.86       64.99     18.82 o 
 -15   9   1      231.78      272.03     28.03 o 
 -13   9   1      274.63      328.68     28.85 o 
 -11   9   1       76.44       35.95     11.71 o 
  -9   9   1       13.83       20.79     10.27 o 
  -7   9   1       17.25       19.72      7.26 o 
  -5   9   1       77.52      137.98      9.36 o 
  -3   9   1      880.91     1017.82     25.55 o 
  -1   9   1      477.54      606.43     13.73 o 
   1   9   1       78.65       98.06      6.95 o 
   3   9   1     4833.44     5142.22     45.14 o 
   5   9   1     2753.89     2888.13     33.33 o 
   7   9   1     2014.27     1998.22     29.90 o 
   9   9   1     2230.67     2032.26     38.50 o 
  11   9   1     1092.24     1094.08     37.44 o 
  13   9   1      207.60      261.78     24.86 o 
  15   9   1       54.74       52.81     18.35 o 
 -14  10   1      564.24      696.73     46.37 o 
 -12  10   1       16.61        0.00     13.78 o 
 -10  10   1      211.92      199.13     16.83 o 
  -8  10   1     1560.89     1546.28     28.04 o 
  -6  10   1        7.42        3.91      6.18 o 
  -4  10   1     8551.53     8894.94     67.20 o 
  -2  10   1     8624.29     9436.06     64.70 o 
   0  10   1     2185.37     2467.41     28.08 o 
   2  10   1     4961.16     5239.99     44.71 o 
   4  10   1     4220.76     4436.08     50.21 o 
   6  10   1     4019.96     4041.52     47.83 o 
   8  10   1      143.56      160.04     20.73 o 
  10  10   1      177.21      162.92     16.30 o 
  12  10   1        1.78       13.16     13.57 o 
  14  10   1        2.30       29.25     16.66 o 
 -15  11   1      148.53      130.35     27.13 o 
 -13  11   1     1064.30     1112.04     49.03 o 
 -11  11   1      286.04      250.50     19.34 o 
  -9  11   1        3.61        0.00      9.81 o 
  -7  11   1     1878.96     1912.93     30.78 o 
  -5  11   1       54.92       44.80      7.53 o 
  -3  11   1       20.12       18.27      5.93 o 
  -1  11   1      139.73      151.93      9.13 o 
   1  11   1     1180.73     1270.65     21.44 o 
   3  11   1     2346.93     2550.91     35.35 o 
   5  11   1     1808.80     1625.53     26.50 o 
   7  11   1        0.11        0.00     10.95 o 
   9  11   1        3.77        5.06      9.90 o 
  11  11   1       26.67       25.48     12.33 o 
  13  11   1       80.85      122.88     20.17 o 
  15  11   1      146.70      141.36     28.48 o 
 -14  12   1       24.37       20.30     19.32 o 
 -12  12   1        4.09        6.44     17.33 o 
 -10  12   1        8.86       10.71     10.90 o 
  -8  12   1     1545.96     1433.47     30.58 o 
  -6  12   1     4968.94     4672.36     48.89 o 
  -4  12   1       65.87       74.47      8.20 o 
  -2  12   1     2242.26     2567.09     39.19 o 
   0  12   1     2709.14     2865.34     33.15 o 
   2  12   1      688.11      610.14     17.82 o 
   4  12   1     1871.51     1929.72     28.89 o 
   6  12   1      394.30      399.90     16.42 o 
   8  12   1       18.79       25.19      9.31 o 
  10  12   1       85.69       72.80     13.46 o 
  12  12   1     1389.53     1577.31     46.80 o 
  14  12   1      153.46      211.22     29.72 o 
 -13  13   1      679.07      845.89     51.98 o 
 -11  13   1        6.85        6.34     14.13 o 
  -9  13   1       12.34       27.60     13.69 o 
  -7  13   1      672.11      817.04     22.36 o 
  -5  13   1      247.33      217.98     15.59 o 
  -3  13   1      173.69      140.02     10.24 o 
  -1  13   1      755.98      747.65     20.34 o 
   1  13   1       57.28       59.46      7.82 o 
   3  13   1      561.37      527.47     16.72 o 
   5  13   1      584.68      570.15     18.59 o 
   7  13   1     1028.05     1093.00     27.71 o 
   9  13   1      992.43      869.70     28.47 o 
  11  13   1       32.33        4.46     13.92 o 
  13  13   1      133.74      154.05     27.11 o 
 -14  14   1        3.78        2.12     41.90 o 
 -12  14   1       94.57      132.87     25.61 o 
 -10  14   1        0.02        7.64     13.48 o 
  -8  14   1     1271.27     1102.92     30.62 o 
  -6  14   1     3381.96     3298.94     48.69 o 
  -4  14   1     6529.53     6319.71     57.09 o 
  -2  14   1     1887.81     1774.54     27.67 o 
   0  14   1      462.03      441.46     16.31 o 
   2  14   1      320.13      358.15     15.47 o 
   4  14   1     1950.31     1911.60     30.84 o 
   6  14   1     1009.41      922.17     23.94 o 
   8  14   1     1552.77     1578.70     36.35 o 
  10  14   1       16.57       34.18     15.01 o 
  12  14   1        3.34        0.00     17.86 o 
  14  14   1        0.33        0.00     21.12 o 
 -13  15   1      461.86      519.24     41.72 o 
 -11  15   1     1738.64     1879.05     50.92 o 
  -9  15   1      567.02      543.36     30.64 o 
  -7  15   1     5213.07     4658.18     61.56 o 
  -5  15   1     1074.16     1000.12     28.08 o 
  -3  15   1     1253.83     1260.82     24.77 o 
  -1  15   1       80.67       59.67      8.91 o 
   1  15   1      157.33      154.88     11.46 o 
   3  15   1     3058.17     2862.50     38.37 o 
   5  15   1     1132.73      970.40     24.06 o 
   7  15   1      437.81      391.02     22.16 o 
   9  15   1       41.05       31.27     14.88 o 
  11  15   1        0.55        0.00     14.17 o 
  13  15   1      587.36      596.21     49.36 o 
 -12  16   1      138.88      136.82     21.84 o 
 -10  16   1       36.13       27.73     18.11 o 
  -8  16   1     2154.20     2170.30     43.91 o 
  -6  16   1      707.66      608.51     26.02 o 
  -4  16   1       95.97       60.10     12.46 o 
  -2  16   1      873.71      871.23     21.87 o 
   0  16   1      587.65      547.11     21.31 o 
   2  16   1     7333.17     7023.86     64.03 o 
   4  16   1        1.73        0.00      7.96 o 
   6  16   1      338.16      317.07     20.57 o 
   8  16   1      160.27      181.27     20.65 o 
  10  16   1      287.24      326.44     27.47 o 
  12  16   1       89.03       94.36     25.07 o 
 -11  17   1      366.17      380.32     30.36 o 
  -9  17   1       34.34       37.02     23.51 o 
  -7  17   1       10.62        0.49     11.00 o 
  -5  17   1       87.68       46.15     12.39 o 
  -3  17   1     3592.78     3399.82     51.45 o 
  -1  17   1       55.18       51.23     11.36 o 
   1  17   1       53.68       46.24      9.60 o 
   3  17   1      304.74      288.01     16.31 o 
   5  17   1      672.55      615.51     26.67 o 
   7  17   1      121.74      121.29     18.16 o 
   9  17   1      190.20      229.32     23.98 o 
  11  17   1       87.15       89.33     20.88 o 
 -12  18   1      571.86      598.69     38.14 o 
 -10  18   1      386.20      408.11     30.58 o 
  -8  18   1        1.34        0.00     13.37 o 
  -6  18   1       25.03       27.14     12.46 o 
  -4  18   1      416.31      385.08     22.60 o 
  -2  18   1     1446.41     1502.05     35.44 o 
   0  18   1     1657.90     1491.25     34.13 o 
   2  18   1      188.16      215.46     17.93 o 
   4  18   1        6.19        0.00     10.06 o 
   6  18   1        7.85       12.82     11.97 o 
   8  18   1      297.47      376.75     34.62 o 
  10  18   1      198.81      188.96     23.52 o 
  12  18   1        0.85        0.00     19.90 o 
 -11  19   1      107.53       98.63     22.00 o 
  -9  19   1      120.25      133.37     22.13 o 
  -7  19   1       10.28       16.70     13.26 o 
  -5  19   1        7.95        4.34     11.15 o 
  -3  19   1       16.52        0.00     10.49 o 
  -1  19   1      844.23      790.32     27.10 o 
   1  19   1       38.51       51.56     15.09 o 
   3  19   1       31.46       11.11     13.68 o 
   5  19   1       37.66       74.89     14.44 o 
   7  19   1       89.18       89.51     15.49 o 
   9  19   1      772.02      774.62     40.09 o 
  11  19   1       28.49       10.44     18.79 o 
 -10  20   1      241.96      281.87     28.85 o 
  -8  20   1       11.80       28.80     16.21 o 
  -6  20   1      147.60      159.53     18.38 o 
  -4  20   1      487.91      458.81     25.78 o 
  -2  20   1      479.82      457.10     29.07 o 
   0  20   1      599.19      541.10     31.18 o 
   2  20   1       19.93       11.32     13.54 o 
   4  20   1      351.15      304.47     25.48 o 
   6  20   1      105.37      102.98     16.69 o 
   8  20   1       57.32       84.08     19.82 o 
  10  20   1      302.28      315.19     30.28 o 
  -9  21   1       14.61       14.97     17.98 o 
  -7  21   1      358.59      379.31     26.53 o 
  -5  21   1       33.43       22.61     21.35 o 
  -3  21   1     1695.16     1640.22     46.77 o 
  -1  21   1      488.60      552.83     32.30 o 
   1  21   1        2.68        0.00     13.06 o 
   3  21   1      120.78      128.41     19.17 o 
   5  21   1        8.01        8.81     24.67 o 
   7  21   1       88.14      116.21     24.95 o 
   9  21   1       44.43       39.07     31.35 o 
  -8  22   1       20.16        0.00     25.44 o 
  -6  22   1      132.90      124.46     28.12 o 
  -4  22   1      172.37      223.62     24.00 o 
  -2  22   1      246.50      279.80     25.24 o 
   0  22   1      147.54      158.59     20.95 o 
   2  22   1     2492.42     2442.21     57.36 o 
   4  22   1        2.12        0.00     14.28 o 
   6  22   1      405.72      392.36     30.18 o 
   8  22   1       92.54      117.37     26.46 o 
  -7  23   1      986.84     1067.72     67.42 o 
  -5  23   1       87.41       85.14     23.83 o 
  -3  23   1       46.48       29.35     16.06 o 
  -1  23   1      179.27      116.42     24.62 o 
   1  23   1      181.13      192.97     22.72 o 
   3  23   1        8.22       42.52     17.34 o 
   5  23   1      457.13      490.22     40.39 o 
   7  23   1      106.41      139.41     28.01 o 
  -6  24   1      133.64      139.07     28.05 o 
  -4  24   1       41.45       35.67     33.52 o 
  -2  24   1       14.87       23.57     23.70 o 
   0  24   1      120.89      140.39     33.33 o 
   2  24   1       35.86       21.82     17.41 o 
   4  24   1       50.65       20.14     19.86 o 
   6  24   1      110.74      119.68     26.17 o 
  -3  25   1        0.36       32.86     20.65 o 
  -1  25   1       30.16       38.99     29.92 o 
   1  25   1       24.32       31.37     19.15 o 
   3  25   1      139.93      175.73     27.91 o 
 -16   0   2     5491.30     5797.00    162.41 o 
 -14   0   2        1.31        0.00     30.98 o 
 -12   0   2      180.31      185.57     27.20 o 
 -10   0   2       74.45      101.59     40.98 o 
  -8   0   2     2615.18     2909.53     53.96 o 
  -6   0   2       96.67       65.83      8.21 o 
  -4   0   2    36490.42    36040.14    249.85 o 
  -2   0   2    36117.36    33331.09    290.55 o 
   0   0   2     2836.85     2908.24     26.32 o 
   2   0   2    11457.42    11091.89     80.12 o 
   4   0   2     2533.89     2511.69     39.35 o 
   6   0   2     1016.48      817.88     32.15 o 
   8   0   2     1076.97      861.79     37.44 o 
  10   0   2      570.46      602.20     42.48 o 
  12   0   2     1512.70     1468.27     59.37 o 
  14   0   2     1774.39     1780.31     72.38 o 
  16   0   2      455.29      482.23     50.44 o 
 -17   1   2      130.20      128.81     23.99 o 
 -15   1   2      582.63      587.02     35.97 o 
 -13   1   2       48.99       40.65     14.71 o 
 -11   1   2     2074.70     1937.76     44.09 o 
  -9   1   2      943.77     1209.44     23.79 o 
  -7   1   2      281.19      400.65     14.25 o 
  -5   1   2    12601.52    12943.57     75.13 o 
  -3   1   2     6692.65     7076.89     42.73 o 
  -1   1   2     3267.89     3288.53     19.03 o 
   1   1   2     3582.55     3415.74     33.26 o 
   3   1   2     6973.96     6978.77     67.11 o 
   5   1   2     9766.62     9577.74     62.65 o 
   7   1   2     5911.14     6090.39     52.10 o 
   9   1   2       14.85       14.02     13.70 o 
  11   1   2       95.10      118.06     17.17 o 
  13   1   2       71.40      106.34     18.44 o 
  15   1   2       38.30       54.43     23.95 o 
 -16   2   2     1587.31     1626.47     51.19 o 
 -14   2   2        2.18        0.00     13.45 o 
 -12   2   2     1704.72     1535.03     42.08 o 
 -10   2   2     3504.85     3174.20     46.06 o 
  -8   2   2       64.59       98.85     14.20 o 
  -6   2   2       45.73       79.35      6.56 o 
  -4   2   2     9659.58     9748.23     58.44 o 
  -2   2   2    79770.56    72199.81    423.08 o 
   0   2   2     5517.43     5025.13     24.18 o 
   2   2   2     9538.39     9675.72     54.10 o 
   4   2   2     3073.00     3370.24     32.78 o 
   6   2   2       76.53       40.05      7.60 o 
   8   2   2     1410.29     1418.75     27.84 o 
  10   2   2     1789.80     1737.84     41.60 o 
  12   2   2       34.40        0.00     12.02 o 
  14   2   2      170.69      157.99     20.85 o 
  16   2   2      103.45       82.78     20.78 o 
 -17   3   2     1018.68     1061.93     46.60 o 
 -15   3   2        1.70        3.41     20.80 o 
 -13   3   2       37.37       30.93     18.03 o 
 -11   3   2       28.30       43.95     12.90 o 
  -9   3   2     2284.06     2335.76     28.70 o 
  -7   3   2     1704.25     1680.89     22.76 o 
  -5   3   2     3328.09     3417.33     30.46 o 
  -3   3   2     8715.73     8653.18     51.49 o 
  -1   3   2     7772.92     7622.07     42.74 o 
   1   3   2     4882.07     4965.36     31.99 o 
   3   3   2     4371.27     3901.12     27.96 o 
   5   3   2     2925.39     3309.47     35.68 o 
   7   3   2     3223.41     3344.09     39.33 o 
   9   3   2      936.24     1021.16     23.23 o 
  11   3   2       21.62       19.70     11.76 o 
  13   3   2      823.00      731.35     58.14 o 
  15   3   2       16.99       34.05     17.25 o 
 -16   4   2        0.47        0.00     14.48 o 
 -14   4   2      349.60      400.72     29.55 o 
 -12   4   2        3.05       21.57     19.60 o 
 -10   4   2      684.65      651.06     21.79 o 
  -8   4   2      100.17       92.34     11.77 o 
  -6   4   2     3359.16     3633.91     38.41 o 
  -4   4   2    24795.30    25428.93    131.19 o 
  -2   4   2     5522.41     6214.52     34.54 o 
   0   4   2    21751.29    21296.13    132.40 o 
   2   4   2      344.00      363.29      8.87 o 
   4   4   2     1249.93     1317.60     17.06 o 
   6   4   2      107.03      110.11      9.83 o 
   8   4   2     1007.54      878.00     22.16 o 
  10   4   2      352.08      438.23     26.06 o 
  12   4   2      531.48      534.94     31.21 o 
  14   4   2        7.71        0.00     18.47 o 
  16   4   2        3.33        0.00     16.68 o 
 -15   5   2      336.31      324.89     27.09 o 
 -13   5   2      128.17      105.81     18.42 o 
 -11   5   2      299.50      316.21     18.78 o 
  -9   5   2     4515.43     4470.54     43.68 o 
  -7   5   2      146.81      212.49     14.33 o 
  -5   5   2     3030.09     2917.66     29.24 o 
  -3   5   2     4028.99     4448.07     33.53 o 
  -1   5   2       57.82       53.87      5.13 o 
   1   5   2     8736.45     8845.90     57.15 o 
   3   5   2    19636.76    19751.24    106.34 o 
   5   5   2     3008.75     2942.16     29.13 o 
   7   5   2     1797.87     1735.55     29.76 o 
   9   5   2      862.91      755.83     22.71 o 
  11   5   2      199.03      165.28     19.56 o 
  13   5   2       74.16       89.35     23.37 o 
  15   5   2       20.71       18.33     29.19 o 
 -16   6   2       62.81       37.61     30.01 o 
 -14   6   2       39.45       53.87     17.89 o 
 -12   6   2     1016.47      893.09     33.61 o 
 -10   6   2      829.15      806.27     28.42 o 
  -8   6   2     2106.32     2161.48     29.15 o 
  -6   6   2     4150.80     4878.36     42.79 o 
  -4   6   2       49.34       57.73      5.73 o 
  -2   6   2     2151.09     2194.48     17.47 o 
   0   6   2     7716.46     7759.58     48.96 o 
   2   6   2       97.41      114.56      6.44 o 
   4   6   2     4312.92     4446.74     37.95 o 
   6   6   2     1379.88     1157.55     19.38 o 
   8   6   2     8239.89     7651.05     72.49 o 
  10   6   2     1177.27     1116.94     28.66 o 
  12   6   2     1507.33     1323.29     42.22 o 
  14   6   2      299.83      354.21     29.57 o 
  16   6   2        0.06       14.14     18.42 o 
 -15   7   2       16.31       19.68     21.06 o 
 -13   7   2       25.81       19.95     14.14 o 
 -11   7   2     3134.78     3072.32     48.08 o 
  -9   7   2      278.74      309.54     18.62 o 
  -7   7   2     6903.24     6894.53     56.42 o 
  -5   7   2       95.25      150.51     11.17 o 
  -3   7   2      591.90      591.93     12.38 o 
  -1   7   2    10478.58    11019.91     58.87 o 
   1   7   2        7.37        3.90      3.52 o 
   3   7   2     5894.34     6082.58     46.41 o 
   5   7   2     1354.33     1512.16     24.43 o 
   7   7   2      533.50      551.15     15.34 o 
   9   7   2     1926.18     1830.48     49.12 o 
  11   7   2      273.96      258.89     22.19 o 
  13   7   2      286.66      362.00     28.56 o 
  15   7   2      166.86      259.03     26.73 o 
 -16   8   2       86.76       97.13     26.18 o 
 -14   8   2     1122.25     1285.99     43.97 o 
 -12   8   2       42.79       53.42     15.04 o 
 -10   8   2       95.62       80.83     12.33 o 
  -8   8   2     1321.53     1322.83     24.32 o 
  -6   8   2      701.56      782.44     17.82 o 
  -4   8   2    11894.53    12325.25     77.86 o 
  -2   8   2    22986.81    23419.45    112.85 o 
   0   8   2     1724.78     1808.63     21.34 o 
   2   8   2     9954.49    10499.84     67.64 o 
   4   8   2      572.85      678.11     15.71 o 
   6   8   2      622.80      610.44     16.17 o 
   8   8   2     1909.88     1823.26     34.92 o 
  10   8   2      131.47      119.24     14.10 o 
  12   8   2       27.40       28.07     14.02 o 
  14   8   2       24.40       44.36     18.29 o 
 -15   9   2      127.59      156.84     26.63 o 
 -13   9   2      695.45      684.96     35.72 o 
 -11   9   2      120.89      106.84     14.49 o 
  -9   9   2       27.07       13.24      7.25 o 
  -7   9   2      538.41      531.77     17.12 o 
  -5   9   2      521.01      626.82     16.01 o 
  -3   9   2      404.29      290.24     12.50 o 
  -1   9   2     2673.71     2576.43     27.34 o 
   1   9   2       18.50       24.13      5.33 o 
   3   9   2       78.33       97.58      8.64 o 
   5   9   2     6717.65     6996.11     56.99 o 
   7   9   2     5172.56     5219.18     50.41 o 
   9   9   2      747.68      782.57     26.04 o 
  11   9   2     1096.19     1139.23     38.68 o 
  13   9   2      240.45      212.32     23.28 o 
  15   9   2      268.90      210.64     26.36 o 
 -14  10   2       19.78        0.00     18.35 o 
 -12  10   2      281.36      313.28     24.85 o 
 -10  10   2      906.24      828.16     27.16 o 
  -8  10   2      791.29      761.19     20.83 o 
  -6  10   2     1392.33     1344.00     24.03 o 
  -4  10   2     1574.55     1826.40     25.13 o 
  -2  10   2     1838.84     1752.18     26.70 o 
   0  10   2      178.11      150.27      8.90 o 
   2  10   2      278.00      375.83     12.88 o 
   4  10   2      336.18      293.92     12.85 o 
   6  10   2      195.75      225.27     19.65 o 
   8  10   2     2129.87     2069.84     38.52 o 
  10  10   2      213.98      202.67     17.81 o 
  12  10   2        5.49       10.45     15.31 o 
  14  10   2      170.26      155.53     23.07 o 
 -15  11   2       31.69       44.70     22.69 o 
 -13  11   2      442.60      574.91     40.57 o 
 -11  11   2      812.79      788.15     28.51 o 
  -9  11   2        0.86        4.73      8.72 o 
  -7  11   2     1391.93     1429.32     26.82 o 
  -5  11   2      471.62      492.17     16.99 o 
  -3  11   2      925.71      897.43     17.33 o 
  -1  11   2     1444.26     1657.23     23.22 o 
   1  11   2       54.74       50.78      6.63 o 
   3  11   2     1959.67     2026.03     28.13 o 
   5  11   2       17.49       27.76      7.86 o 
   7  11   2     1597.83     1587.97     28.84 o 
   9  11   2      203.16      198.74     17.40 o 
  11  11   2       10.73        7.39     13.93 o 
  13  11   2      973.69     1048.52     41.75 o 
 -14  12   2        3.04       10.73     19.47 o 
 -12  12   2      196.22      231.68     23.22 o 
 -10  12   2       95.32       87.01     15.84 o 
  -8  12   2     4786.56     4260.89     48.77 o 
  -6  12   2       25.23       52.13      8.75 o 
  -4  12   2      394.10      397.97     17.96 o 
  -2  12   2     2264.22     2179.42     27.63 o 
   0  12   2     1110.45     1137.71     20.83 o 
   2  12   2     1040.02     1163.37     21.96 o 
   4  12   2      156.36      144.09     10.64 o 
   6  12   2      202.95      215.06     13.56 o 
   8  12   2     3832.18     3653.53     57.42 o 
  10  12   2      145.85      134.35     16.75 o 
  12  12   2     1195.45     1178.35     50.78 o 
  14  12   2       77.97       88.97     27.57 o 
 -13  13   2      699.94      697.04     45.38 o 
 -11  13   2       87.42       76.76     17.28 o 
  -9  13   2       52.09       26.27     13.71 o 
  -7  13   2      197.73      248.75     17.22 o 
  -5  13   2        9.30        0.59      7.38 o 
  -3  13   2     1369.01     1305.23     22.34 o 
  -1  13   2     5161.47     5211.36     47.70 o 
   1  13   2     1663.86     1690.55     34.13 o 
   3  13   2      769.51      793.72     19.89 o 
   5  13   2      247.24      298.06     15.43 o 
   7  13   2     1375.02     1446.76     29.32 o 
   9  13   2        0.80        0.00      9.40 o 
  11  13   2      237.80      231.38     20.20 o 
  13  13   2      131.72      175.62     46.71 o 
 -14  14   2      116.84       97.52     26.90 o 
 -12  14   2        8.27        9.09     17.28 o 
 -10  14   2       84.63       81.80     17.17 o 
  -8  14   2      154.70      158.26     15.13 o 
  -6  14   2      251.38      229.96     17.25 o 
  -4  14   2     3381.86     3484.77     39.09 o 
  -2  14   2       10.42       11.23      6.27 o 
   0  14   2       20.74       35.77      7.57 o 
   2  14   2     1010.05     1102.32     23.50 o 
   4  14   2      132.05      114.62     17.28 o 
   6  14   2     2459.13     2316.88     36.22 o 
   8  14   2     1229.79     1083.78     31.92 o 
  10  14   2       16.04       34.42     15.27 o 
  12  14   2      259.01      239.76     30.67 o 
 -13  15   2        6.84        2.63     20.35 o 
 -11  15   2       14.64        0.00     15.74 o 
  -9  15   2       17.52        5.41     16.59 o 
  -7  15   2        0.78        3.46     10.29 o 
  -5  15   2      683.83      670.84     24.72 o 
  -3  15   2     3643.87     3381.61     65.43 o 
  -1  15   2       24.53       31.79      9.76 o 
   1  15   2       38.60       44.67      8.67 o 
   3  15   2     3306.97     3161.72     40.67 o 
   5  15   2     1470.24     1427.95     28.98 o 
   7  15   2       47.43       66.09     13.03 o 
   9  15   2      613.44      606.54     36.35 o 
  11  15   2        4.90        0.00     14.92 o 
  13  15   2        5.22        9.84     22.65 o 
 -12  16   2       63.48       59.29     18.76 o 
 -10  16   2      632.12      746.51     36.64 o 
  -8  16   2      182.08      234.85     19.36 o 
  -6  16   2      123.37       57.28     12.63 o 
  -4  16   2     3002.69     2837.74     46.32 o 
  -2  16   2       78.98       83.88     16.98 o 
   0  16   2      276.44      312.76     15.54 o 
   2  16   2      676.20      656.73     20.84 o 
   4  16   2      579.22      585.25     21.16 o 
   6  16   2      179.40      167.88     16.83 o 
   8  16   2      558.33      554.80     31.47 o 
  10  16   2      227.24      275.71     25.91 o 
  12  16   2      201.19      254.66     32.04 o 
 -13  17   2      114.49       97.16     26.89 o 
 -11  17   2       33.97       41.58     18.55 o 
  -9  17   2       19.06        0.00     15.72 o 
  -7  17   2      506.10      520.98     28.71 o 
  -5  17   2      148.42      143.86     15.66 o 
  -3  17   2      128.32      140.69     14.93 o 
  -1  17   2      240.04      247.14     17.99 o 
   1  17   2      323.02      366.18     20.49 o 
   3  17   2       26.62       16.31      9.07 o 
   5  17   2      394.20      406.16     22.61 o 
   7  17   2       81.58      100.38     15.22 o 
   9  17   2       59.11       54.48     17.07 o 
  11  17   2     1545.35     1530.08     49.75 o 
 -12  18   2       36.29       51.61     20.20 o 
 -10  18   2       97.49       89.84     20.19 o 
  -8  18   2      690.81      643.08     29.50 o 
  -6  18   2      166.57      126.90     16.35 o 
  -4  18   2      254.72      288.31     24.73 o 
  -2  18   2     3034.39     2865.16     47.84 o 
   0  18   2      691.00      609.06     25.96 o 
   2  18   2       64.59       32.70     16.92 o 
   4  18   2      305.37      299.72     20.42 o 
   6  18   2      985.68     1006.53     40.97 o 
   8  18   2     1240.19     1166.72     40.83 o 
  10  18   2       56.37       19.76     17.79 o 
 -11  19   2      600.29      673.76     39.90 o 
  -9  19   2        4.29        1.66     16.60 o 
  -7  19   2      157.77      207.32     20.17 o 
  -5  19   2      301.90      298.66     29.37 o 
  -3  19   2        3.59        0.00      9.91 o 
  -1  19   2      199.55      245.43     18.95 o 
   1  19   2     1955.51     1888.93     46.95 o 
   3  19   2     4722.98     4501.32     77.85 o 
   5  19   2      780.61      792.52     29.73 o 
   7  19   2        7.90        0.00     14.69 o 
   9  19   2        2.65        9.40     16.38 o 
  11  19   2      700.43      797.39     51.07 o 
 -10  20   2      161.60      153.42     24.19 o 
  -8  20   2      172.59      174.31     22.17 o 
  -6  20   2       43.40       15.91     15.68 o 
  -4  20   2       71.25       73.60     14.55 o 
  -2  20   2      646.33      620.08     29.72 o 
   0  20   2     2065.22     1953.27     75.65 o 
   2  20   2        3.94       25.61     13.90 o 
   4  20   2      835.06      813.71     35.61 o 
   6  20   2      687.07      745.05     36.58 o 
   8  20   2      253.95      302.92     27.25 o 
  10  20   2       11.42        0.00     16.55 o 
  -9  21   2        0.00       22.28     21.52 o 
  -7  21   2      385.82      465.88     28.59 o 
  -5  21   2        0.61        4.06     12.59 o 
  -3  21   2       30.83       13.56     13.82 o 
  -1  21   2        2.42       11.47     14.57 o 
   1  21   2       17.41       38.47     14.85 o 
   3  21   2     1189.58     1071.04     39.56 o 
   5  21   2      801.16      810.35     38.17 o 
   7  21   2      862.80      873.56     59.84 o 
   9  21   2       23.10        7.47     21.75 o 
  -8  22   2      152.80      150.79     26.16 o 
  -6  22   2      447.67      449.54     37.19 o 
  -4  22   2      507.78      517.14     39.39 o 
  -2  22   2      581.76      600.86     34.42 o 
   0  22   2        2.83        3.75     13.99 o 
   2  22   2      247.72      249.43     24.22 o 
   4  22   2       11.32        8.29     16.36 o 
   6  22   2      593.05      759.43     41.69 o 
   8  22   2      824.16      981.84     88.43 o 
  -7  23   2     1064.68     1107.49     52.01 o 
  -5  23   2      535.86      588.99     42.82 o 
  -3  23   2      162.95      153.04     26.53 o 
  -1  23   2        3.53        0.00     15.96 o 
   1  23   2      162.01      159.27     26.14 o 
   3  23   2      612.57      588.29     45.62 o 
   5  23   2      212.81      242.66     31.10 o 
   7  23   2      187.30      212.81     38.85 o 
  -6  24   2       44.27       87.15     25.09 o 
  -4  24   2       15.48       63.13     22.88 o 
  -2  24   2      326.13      353.27     35.73 o 
   0  24   2      326.81      380.35     53.14 o 
   2  24   2       63.67      141.16     31.80 o 
   4  24   2       44.98       31.40     20.91 o 
  -3  25   2      241.82      211.26     32.27 o 
  -1  25   2        3.32        0.00     29.27 o 
   1  25   2        7.34       25.33     19.54 o 
   3  25   2        0.00        0.00     20.55 o 
 -17   1   3       77.18       96.02     22.59 o 
 -15   1   3       76.05       82.64     18.75 o 
 -13   1   3      717.55      613.17     32.57 o 
 -11   1   3      142.39      101.10     15.48 o 
  -9   1   3     1098.46     1149.27     21.04 o 
  -7   1   3     3887.48     4102.89     33.90 o 
  -5   1   3    12256.25    12308.65     73.07 o 
  -3   1   3      190.55      205.16      7.11 o 
  -1   1   3    39385.09    37878.95    189.74 o 
   1   1   3    12711.94    12700.11     66.66 o 
   3   1   3       47.96       75.59      4.10 o 
   5   1   3    35547.09    36751.39    232.10 o 
   7   1   3      321.64      276.54     17.58 o 
   9   1   3      168.07      245.04     19.02 o 
  11   1   3     2630.93     2311.14     51.32 o 
  13   1   3      253.79      297.82     25.72 o 
  15   1   3      375.86      320.53     29.02 o 
 -16   2   3      110.26      132.48     23.08 o 
 -14   2   3     1098.61     1122.37     40.58 o 
 -12   2   3     3941.40     3691.42     63.01 o 
 -10   2   3      992.69      914.31     28.80 o 
  -8   2   3     2985.59     3222.67     34.92 o 
  -6   2   3     5497.79     6141.71     46.90 o 
  -4   2   3       75.25       96.00      5.98 o 
  -2   2   3    63401.60    57793.52    359.68 o 
   0   2   3    63190.08    59760.46    715.16 o 
   2   2   3     1908.20     1823.04     17.96 o 
   4   2   3     1826.53     2141.91     20.74 o 
   6   2   3     8635.53     8627.99     68.35 o 
   8   2   3       67.65       95.68      8.95 o 
  10   2   3       94.35      132.16     16.55 o 
  12   2   3      785.58      776.32     34.08 o 
  14   2   3      715.63      669.19     48.04 o 
  16   2   3      331.25      298.00     29.72 o 
 -17   3   3      145.18      137.42     24.61 o 
 -15   3   3      448.31      464.59     31.41 o 
 -13   3   3       74.26       47.38     15.54 o 
 -11   3   3       73.29       62.91     12.40 o 
  -9   3   3     5862.01     5300.93     60.19 o 
  -7   3   3      271.95      259.83     15.04 o 
  -5   3   3       56.21       88.97      6.35 o 
  -3   3   3     4258.46     4648.18     33.15 o 
  -1   3   3    13714.55    12865.12     58.30 o 
   1   3   3      589.98      729.48     10.89 o 
   3   3   3     8736.52     8844.45     55.10 o 
   5   3   3      330.21      348.70     14.88 o 
   7   3   3      734.37      629.49     21.27 o 
   9   3   3     1771.13     1531.47     33.11 o 
  11   3   3      108.17      110.20     21.35 o 
  13   3   3       65.65       81.58     17.97 o 
  15   3   3       87.45       87.29     20.29 o 
 -16   4   3       14.71       20.95     18.03 o 
 -14   4   3        3.46        0.00     13.44 o 
 -12   4   3       76.65       80.48     16.03 o 
 -10   4   3       81.89       74.55     11.13 o 
  -8   4   3     1369.85     1467.25     23.36 o 
  -6   4   3     3226.29     3385.96     33.15 o 
  -4   4   3       47.38       64.47      7.53 o 
  -2   4   3     3197.68     3295.18     22.96 o 
   0   4   3    25849.97    25984.65    168.88 o 
   2   4   3       56.66       41.85      4.39 o 
   4   4   3     2150.04     2149.18     22.98 o 
   6   4   3     2761.90     3094.34     44.87 o 
   8   4   3        2.82        5.62      7.09 o 
  10   4   3      166.00      162.36     17.61 o 
  12   4   3       44.62       15.06     13.66 o 
  14   4   3       87.19       50.66     19.33 o 
  16   4   3      280.34      276.01     29.84 o 
 -17   5   3     1129.91     1222.78     47.94 o 
 -15   5   3       25.27       12.04     17.02 o 
 -13   5   3      535.20      546.05     49.34 o 
 -11   5   3      301.10      315.65     18.76 o 
  -9   5   3        8.79       10.81      7.60 o 
  -7   5   3     2650.39     2501.99     30.09 o 
  -5   5   3     7771.29     8380.40     57.54 o 
  -3   5   3    14938.61    15175.08     85.92 o 
  -1   5   3    11157.59    11102.08     71.39 o 
   1   5   3    10142.52    10470.34     61.49 o 
   3   5   3      115.17      166.22      7.70 o 
   5   5   3     5271.79     5846.19     45.77 o 
   7   5   3        0.01        4.35      6.86 o 
   9   5   3     3014.42     2995.73     43.39 o 
  11   5   3     1426.53     1334.75     40.23 o 
  13   5   3       71.03       47.91     17.31 o 
  15   5   3      179.46      178.36     24.48 o 
 -16   6   3        5.65        8.22     16.92 o 
 -14   6   3       51.53       49.69     16.65 o 
 -12   6   3       10.61        6.26     14.43 o 
 -10   6   3      631.30      595.31     22.87 o 
  -8   6   3      557.65      458.83     15.87 o 
  -6   6   3      427.45      415.97     13.12 o 
  -4   6   3    17996.19    18724.79    103.93 o 
  -2   6   3    14195.76    14605.22    124.54 o 
   0   6   3    11961.50    11716.60     67.87 o 
   2   6   3     6130.66     6141.92     44.37 o 
   4   6   3     4357.02     4424.77     38.57 o 
   6   6   3     1185.13     1184.30     27.68 o 
   8   6   3        0.10        0.00      8.37 o 
  10   6   3     1982.61     1802.87     44.81 o 
  12   6   3       37.62       72.64     16.96 o 
  14   6   3      718.94      731.85     40.47 o 
 -15   7   3        5.48       32.85     16.74 o 
 -13   7   3      578.85      598.08     32.76 o 
 -11   7   3     2181.40     2089.36     40.01 o 
  -9   7   3     1116.20     1112.23     28.76 o 
  -7   7   3     3787.12     3515.73     38.50 o 
  -5   7   3     1335.37     1540.21     22.03 o 
  -3   7   3    13939.86    14037.53     72.49 o 
  -1   7   3    20351.89    20369.00    123.04 o 
   1   7   3     1472.83     1608.64     19.71 o 
   3   7   3    10723.69    10875.22     70.26 o 
   5   7   3     1069.86      994.81     23.29 o 
   7   7   3      429.35      417.64     33.56 o 
   9   7   3     3932.81     3596.81     53.44 o 
  11   7   3      308.79      319.19     36.79 o 
  13   7   3       63.99       97.82     21.93 o 
  15   7   3      548.83      517.93     35.86 o 
 -16   8   3        1.57       22.24     20.29 o 
 -14   8   3      600.83      704.74     42.56 o 
 -12   8   3      385.65      373.47     26.60 o 
 -10   8   3      371.81      388.00     20.29 o 
  -8   8   3      571.25      669.40     18.44 o 
  -6   8   3      101.31      112.87      8.48 o 
  -4   8   3     2596.42     2731.62     28.32 o 
  -2   8   3     1306.57     1352.87     24.39 o 
   0   8   3      541.29      545.78     12.09 o 
   2   8   3      926.50     1097.14     17.80 o 
   4   8   3      330.58      354.99     12.89 o 
   6   8   3      993.62     1151.55     21.75 o 
   8   8   3     3710.10     3610.34     49.53 o 
  10   8   3        0.10        0.00      9.79 o 
  12   8   3     1336.74     1349.02     43.22 o 
  14   8   3        0.07       31.33     16.04 o 
 -15   9   3       43.69       64.85     21.42 o 
 -13   9   3      536.31      633.13     34.33 o 
 -11   9   3      143.48      116.31     14.86 o 
  -9   9   3      726.13      744.69     20.79 o 
  -7   9   3     1058.40     1022.43     21.65 o 
  -5   9   3      269.70      300.15     12.21 o 
  -3   9   3    13102.46    13412.11     94.84 o 
  -1   9   3     2625.11     2689.56     22.74 o 
   1   9   3     2438.41     2618.54     28.26 o 
   3   9   3       58.67       67.21      7.30 o 
   5   9   3      328.85      344.34     14.03 o 
   7   9   3     4670.69     4510.09     50.06 o 
   9   9   3     6950.17     6569.55    104.84 o 
  11   9   3       25.07       35.71     13.72 o 
  13   9   3      171.12      178.90     22.43 o 
  15   9   3      221.36      276.90     28.58 o 
 -14  10   3      155.06      185.85     27.48 o 
 -12  10   3        4.19        0.00     10.79 o 
 -10  10   3     2927.40     2592.84     44.20 o 
  -8  10   3     2158.75     2342.68     34.09 o 
  -6  10   3       40.36       27.98      6.89 o 
  -4  10   3      949.57      951.87     23.67 o 
  -2  10   3     5332.77     5779.62     59.60 o 
   0  10   3     1301.03     1422.27     20.99 o 
   2  10   3     1514.54     1640.20     23.86 o 
   4  10   3      493.17      493.51     17.43 o 
   6  10   3      704.75      663.91     18.52 o 
   8  10   3      353.13      330.66     19.81 o 
  10  10   3        0.28        0.00     10.29 o 
  12  10   3       31.64        0.00     13.63 o 
  14  10   3      653.00      723.04     40.25 o 
 -15  11   3      280.70      290.00     38.60 o 
 -13  11   3      307.78      319.01     32.49 o 
 -11  11   3       14.47        0.00     12.27 o 
  -9  11   3      399.18      583.87     28.63 o 
  -7  11   3      671.47      665.66     24.14 o 
  -5  11   3      608.87      619.66     15.98 o 
  -3  11   3     1654.56     1348.26     26.22 o 
  -1  11   3     2044.88     2384.62     27.32 o 
   1  11   3     1358.74     1298.04     21.92 o 
   3  11   3     3302.53     3524.68     38.30 o 
   5  11   3     2074.85     2074.34     40.90 o 
   7  11   3      975.82      908.96     22.84 o 
   9  11   3       34.54       24.26     11.31 o 
  11  11   3      246.33      215.34     22.56 o 
  13  11   3      294.09      320.89     28.60 o 
 -14  12   3      451.45      486.25     41.28 o 
 -12  12   3      921.26      981.44     38.63 o 
 -10  12   3      251.44      247.29     27.99 o 
  -8  12   3     1923.05     1690.16     35.07 o 
  -6  12   3     1005.70     1146.45     22.94 o 
  -4  12   3       28.53       27.06      9.62 o 
  -2  12   3     1201.78     1339.51     20.22 o 
   0  12   3     1488.20     1293.30     21.80 o 
   2  12   3        9.58       34.86      7.28 o 
   4  12   3       63.95       40.54      8.19 o 
   6  12   3      660.59      585.42     20.56 o 
   8  12   3     1441.97     1446.13     35.11 o 
  10  12   3      151.00      160.34     17.07 o 
  12  12   3        5.95       20.25     17.31 o 
  14  12   3       12.72       11.25     21.26 o 
 -15  13   3       72.23       90.47     26.04 o 
 -13  13   3      147.78      168.73     27.71 o 
 -11  13   3       18.97       25.65     15.16 o 
  -9  13   3      121.53      162.31     20.83 o 
  -7  13   3        0.74        0.00      9.35 o 
  -5  13   3     1140.74     1143.61     36.30 o 
  -3  13   3       40.56       60.96     11.92 o 
  -1  13   3      260.84      321.97     12.96 o 
   1  13   3     4596.56     4635.97     45.68 o 
   3  13   3       76.15       73.61      9.42 o 
   5  13   3     2229.38     2219.54     44.92 o 
   7  13   3       26.70       34.48     11.72 o 
   9  13   3      117.77      100.76     15.28 o 
  11  13   3        7.57       18.17     15.57 o 
  13  13   3        0.00       12.18     18.16 o 
 -14  14   3       74.21       95.98     29.68 o 
 -12  14   3      164.46      173.95     23.17 o 
 -10  14   3     1296.99     1304.99     41.28 o 
  -8  14   3       32.61       54.02     12.50 o 
  -6  14   3       36.25       53.58     11.64 o 
  -4  14   3      656.99      765.30     24.23 o 
  -2  14   3     5864.80     6059.04     52.00 o 
   0  14   3      466.53      541.55     17.24 o 
   2  14   3      861.94      779.32     21.98 o 
   4  14   3      183.50      180.64     12.83 o 
   6  14   3      335.38      386.53     19.25 o 
   8  14   3       56.42       47.25     13.10 o 
  10  14   3        0.92        9.58     11.94 o 
  12  14   3       16.64        6.78     18.58 o 
 -13  15   3      173.65      184.66     28.97 o 
 -11  15   3        0.25       38.41     21.21 o 
  -9  15   3      173.26      160.97     20.19 o 
  -7  15   3     1668.54     1499.69     35.32 o 
  -5  15   3     1049.97      899.35     28.77 o 
  -3  15   3      402.22      417.80     21.06 o 
  -1  15   3       59.19       40.25      9.09 o 
   1  15   3     4591.84     4606.21     48.43 o 
   3  15   3      169.70      176.05     14.15 o 
   5  15   3      660.01      627.27     22.11 o 
   7  15   3     1391.74     1339.65     30.02 o 
   9  15   3       63.14       74.69     17.25 o 
  11  15   3      105.52       74.63     22.85 o 
  13  15   3      116.09      147.20     26.76 o 
 -12  16   3      431.65      399.23     30.90 o 
 -10  16   3      636.98      620.73     35.06 o 
  -8  16   3      335.03      409.28     23.63 o 
  -6  16   3      133.27       97.69     14.40 o 
  -4  16   3       26.36       26.55     10.45 o 
  -2  16   3    11955.16    11004.39     97.89 o 
   0  16   3     1524.50     1585.58     33.55 o 
   2  16   3      118.35      115.02     11.69 o 
   4  16   3     3070.90     2935.47     41.38 o 
   6  16   3     1144.70     1145.32     28.14 o 
   8  16   3       95.23       87.45     18.31 o 
  10  16   3      814.00      934.08     38.37 o 
  12  16   3       76.82       88.06     24.26 o 
 -13  17   3      432.80      479.78     41.85 o 
 -11  17   3       45.05       58.94     18.80 o 
  -9  17   3        0.15       14.94     15.31 o 
  -7  17   3       10.51        4.71     11.84 o 
  -5  17   3       15.70        3.94     10.82 o 
  -3  17   3     1023.15      861.15     27.80 o 
  -1  17   3       77.55       73.06     12.34 o 
   1  17   3      573.33      611.93     24.72 o 
   3  17   3     1668.59     1564.65     31.14 o 
   5  17   3      739.27      709.21     23.95 o 
   7  17   3     1172.38     1061.54     37.38 o 
   9  17   3      187.56      216.53     23.42 o 
  11  17   3       10.66        1.05     27.81 o 
 -12  18   3      382.19      463.63     34.76 o 
 -10  18   3      281.92      289.15     32.03 o 
  -8  18   3        8.37       10.90     13.09 o 
  -6  18   3      524.26      473.02     25.60 o 
  -4  18   3     1028.99     1030.16     31.25 o 
  -2  18   3     1087.76     1044.81     30.22 o 
   0  18   3      253.04      279.85     19.32 o 
   2  18   3       99.90      117.83     14.91 o 
   4  18   3      696.37      618.58     27.38 o 
   6  18   3        8.27        5.15     11.38 o 
   8  18   3       15.94       14.96     15.16 o 
  10  18   3      693.03      815.25     41.46 o 
 -11  19   3       48.14       26.07     27.78 o 
  -9  19   3      173.71      184.66     23.00 o 
  -7  19   3      749.65      759.45     35.60 o 
  -5  19   3      289.61      294.30     21.20 o 
  -3  19   3      579.10      561.64     33.58 o 
  -1  19   3       58.09       31.35     13.16 o 
   1  19   3     3144.80     3097.68     50.80 o 
   3  19   3     2154.67     2234.36     51.41 o 
   5  19   3      474.66      445.68     29.17 o 
   7  19   3        5.12       16.45     15.66 o 
   9  19   3       12.92        0.00     15.29 o 
 -10  20   3      320.64      307.07     34.14 o 
  -8  20   3        0.00       24.99     16.48 o 
  -6  20   3       28.43       17.46     13.27 o 
  -4  20   3       10.34       14.82     12.33 o 
  -2  20   3      140.47      142.95     16.31 o 
   0  20   3      639.00      585.89     31.98 o 
   2  20   3        5.17       18.39     15.75 o 
   4  20   3     1055.16     1074.11     39.21 o 
   6  20   3       12.08        0.00     14.14 o 
   8  20   3      258.19      288.65     32.01 o 
  10  20   3      118.81      123.01     27.11 o 
  -9  21   3       36.25       28.55     21.34 o 
  -7  21   3      933.43      935.04     40.40 o 
  -5  21   3        0.13       26.50     15.46 o 
  -3  21   3      525.59      591.51     33.29 o 
  -1  21   3      137.15      152.78     19.67 o 
   1  21   3      203.36      191.40     22.20 o 
   3  21   3        1.04        0.00     13.89 o 
   5  21   3      271.40      274.43     28.42 o 
   7  21   3      430.30      422.34     37.57 o 
   9  21   3       50.57       67.63     22.98 o 
  -8  22   3      187.58      195.53     29.61 o 
  -6  22   3       62.44       54.67     18.34 o 
  -4  22   3      238.90      270.86     30.49 o 
  -2  22   3       56.55       59.94     32.99 o 
   0  22   3      375.48      369.65     34.45 o 
   2  22   3     1101.94     1113.26     78.65 o 
   4  22   3      195.31      242.02     29.61 o 
   6  22   3      124.13      154.37     34.29 o 
   8  22   3      709.01      819.17    145.42 o 
  -7  23   3      436.93      510.18     41.89 o 
  -5  23   3      159.21      208.18     28.63 o 
  -3  23   3      118.77      120.61     35.03 o 
  -1  23   3      228.14      194.45     27.78 o 
   1  23   3        0.94       30.88     19.97 o 
   3  23   3      315.96      393.84     37.35 o 
   5  23   3      212.60      195.15     28.89 o 
  -6  24   3      804.54      773.49     50.39 o 
  -4  24   3      490.75      550.39     43.50 o 
  -2  24   3        0.91        9.20     19.16 o 
   0  24   3       22.58       34.42     20.49 o 
   2  24   3      303.22      315.92     34.35 o 
   4  24   3      214.93      192.40     31.92 o 
  -3  25   3     1035.76     1113.25     55.79 o 
  -1  25   3      500.75      473.53     40.64 o 
   1  25   3      217.27      199.23     30.99 o 
   3  25   3       11.19       50.35     22.25 o 
 -16   0   4      871.86     1028.23     63.50 o 
 -14   0   4        8.42        0.00     16.07 o 
 -12   0   4      121.63      109.46     23.67 o 
 -10   0   4     1473.37     1592.17     30.53 o 
  -8   0   4       68.48       75.39     11.41 o 
  -6   0   4       30.78       11.80      6.73 o 
  -4   0   4     4097.87     4070.60     45.58 o 
  -2   0   4      887.52      882.68     16.87 o 
   0   0   4   105923.62    98691.10    703.45 o 
   2   0   4     1121.68     1036.12     19.90 o 
   4   0   4     1653.98     1655.71     59.50 o 
   6   0   4     8903.37     9338.26    201.39 o 
   8   0   4       12.97       47.38     15.80 o 
  10   0   4      319.04      263.89     29.58 o 
  12   0   4       17.84       28.02     18.64 o 
  14   0   4      873.97      845.79     65.47 o 
  16   0   4       89.03       86.26     32.42 o 
 -17   1   4       26.46       36.33     24.52 o 
 -15   1   4      101.28       79.35     18.60 o 
 -13   1   4       72.81       80.75     16.64 o 
 -11   1   4      512.81      479.09     20.92 o 
  -9   1   4     3673.53     3961.26     53.79 o 
  -7   1   4       85.08      128.28     10.06 o 
  -5   1   4     5053.58     5032.57     39.20 o 
  -3   1   4     9667.19     9619.49     56.55 o 
  -1   1   4     1502.78     1535.44     12.79 o 
   1   1   4    46505.00    43623.55    223.89 o 
   3   1   4     2696.10     2728.82     25.28 o 
   5   1   4     1010.28     1080.83     12.75 o 
   7   1   4      458.42      467.14     13.82 o 
   9   1   4       50.99       35.33     11.35 o 
  11   1   4      109.43       92.86     16.65 o 
  13   1   4        2.94        0.00     13.26 o 
  15   1   4      251.65      241.93     26.83 o 
 -16   2   4       11.64       18.97     17.31 o 
 -14   2   4      148.20      143.16     20.23 o 
 -12   2   4       18.53        9.78     12.67 o 
 -10   2   4     1725.34     1629.69     27.50 o 
  -8   2   4       77.90       72.99      9.54 o 
  -6   2   4      143.11      159.10      8.87 o 
  -4   2   4     7185.64     7045.55     47.58 o 
  -2   2   4     9296.96     9450.17     48.86 o 
   0   2   4     2907.36     2929.29     26.51 o 
   2   2   4    32981.46    33418.72    165.01 o 
   4   2   4     4560.09     5136.00     38.94 o 
   6   2   4       55.93       55.46      7.51 o 
   8   2   4        0.05        0.00      6.06 o 
  10   2   4      110.86      133.73     16.65 o 
  12   2   4       28.33       50.05     15.23 o 
  14   2   4        3.93       27.81     17.00 o 
  16   2   4      178.41      232.19     27.04 o 
 -17   3   4       21.32        1.83     20.57 o 
 -15   3   4      149.88      168.96     22.19 o 
 -13   3   4      248.64      217.21     21.93 o 
 -11   3   4      433.44      399.39     19.84 o 
  -9   3   4      127.66      114.94     17.69 o 
  -7   3   4      702.41      617.05     27.86 o 
  -5   3   4       50.01       68.37      5.78 o 
  -3   3   4      757.23      621.86     11.07 o 
  -1   3   4    40173.58    38932.96    191.73 o 
   1   3   4     8681.44     8534.14     51.44 o 
   3   3   4      177.08      150.05      7.22 o 
   5   3   4      696.36      586.41     12.16 o 
   7   3   4      909.83      929.38     39.77 o 
   9   3   4      343.45      393.10     24.29 o 
  11   3   4      424.97      416.08     27.58 o 
  13   3   4      129.76       89.81     17.69 o 
  15   3   4      926.29     1032.96     42.97 o 
 -16   4   4      103.33      139.64     23.49 o 
 -14   4   4       21.54       26.14     14.87 o 
 -12   4   4      249.85      259.67     33.88 o 
 -10   4   4        0.94       11.82     10.38 o 
  -8   4   4      410.62      455.26     17.51 o 
  -6   4   4      138.25      115.15      7.99 o 
  -4   4   4    13503.41    13136.25     99.97 o 
  -2   4   4     1200.20     1382.10     13.96 o 
   0   4   4     6798.10     6661.39     50.15 o 
   2   4   4    15402.11    15502.27     86.72 o 
   4   4   4     1034.87     1202.19     17.56 o 
   6   4   4     6988.09     6869.39     62.45 o 
   8   4   4        5.47        0.00      7.05 o 
  10   4   4     2514.87     1974.08     46.21 o 
  12   4   4      663.53      674.29     35.62 o 
  14   4   4      860.02      832.38     42.67 o 
 -17   5   4        3.10        2.23     20.49 o 
 -15   5   4      127.11      128.92     20.97 o 
 -13   5   4      294.83      331.24     25.61 o 
 -11   5   4        0.29        1.48      8.98 o 
  -9   5   4      182.45      226.88     23.62 o 
  -7   5   4     4292.96     4566.81     42.66 o 
  -5   5   4     6014.28     6698.23     51.92 o 
  -3   5   4     9877.66    10134.29     54.59 o 
  -1   5   4     1179.62     1302.26     10.78 o 
   1   5   4        7.86       17.36      4.64 o 
   3   5   4      171.10      218.76      9.32 o 
   5   5   4       90.74       82.46      6.72 o 
   7   5   4      111.65      116.91     11.41 o 
   9   5   4     1765.74     1639.67     34.94 o 
  11   5   4     3291.27     3057.58     60.57 o 
  13   5   4      317.54      375.45     28.96 o 
  15   5   4      608.06      642.18     39.96 o 
 -16   6   4      849.68      930.01     44.58 o 
 -14   6   4       16.62       11.61     14.99 o 
 -12   6   4       48.07       55.23     12.97 o 
 -10   6   4     1124.39     1027.45     23.36 o 
  -8   6   4      964.57      997.71     26.33 o 
  -6   6   4     1604.61     1829.81     24.84 o 
  -4   6   4     1894.70     1848.93     29.50 o 
  -2   6   4       95.95       99.53      7.27 o 
   0   6   4     2586.89     2685.71     25.86 o 
   2   6   4    13933.19    14261.27     83.99 o 
   4   6   4     1291.10     1403.82     21.23 o 
   6   6   4      287.40      347.35     21.91 o 
   8   6   4     1585.24     1586.85     31.92 o 
  10   6   4        1.28        4.35     11.60 o 
  12   6   4       39.31       24.18     14.56 o 
  14   6   4       73.34       91.45     19.06 o 
 -15   7   4      296.50      318.19     27.77 o 
 -13   7   4     1167.77     1214.93     40.03 o 
 -11   7   4       31.01       32.97     11.01 o 
  -9   7   4     1540.52     1467.16     26.57 o 
  -7   7   4     4929.91     5227.48     47.73 o 
  -5   7   4      620.11      708.66     22.87 o 
  -3   7   4      332.45      614.10     15.11 o 
  -1   7   4     2657.03     3132.04     34.55 o 
   1   7   4      753.34      711.68     15.43 o 
   3   7   4        3.20       18.51      5.96 o 
   5   7   4      256.43      199.91     10.50 o 
   7   7   4      919.07      798.91     27.22 o 
   9   7   4     4800.99     4598.02     57.98 o 
  11   7   4      202.79      206.64     21.57 o 
  13   7   4        0.33       19.30     16.62 o 
  15   7   4        4.20        0.00     17.31 o 
 -16   8   4        5.12        0.00     22.04 o 
 -14   8   4      843.08      906.20     39.96 o 
 -12   8   4      851.45      826.72     28.29 o 
 -10   8   4     2230.17     2398.14     41.44 o 
  -8   8   4     6481.47     6258.04     56.21 o 
  -6   8   4     3415.35     3496.66     36.34 o 
  -4   8   4      808.56      812.11     13.79 o 
  -2   8   4     4198.92     4027.66     40.99 o 
   0   8   4     3798.99     4171.72     34.96 o 
   2   8   4       91.78      119.64      8.03 o 
   4   8   4      147.95      130.07      9.26 o 
   6   8   4     1014.27     1053.16     21.20 o 
   8   8   4      170.65      130.29     13.91 o 
  10   8   4      252.92      218.49     21.30 o 
  12   8   4     1063.02     1004.37     39.18 o 
  14   8   4      342.35      340.97     30.11 o 
 -15   9   4       14.24       24.29     22.45 o 
 -13   9   4      422.36      427.95     56.82 o 
 -11   9   4       42.50       53.55     20.13 o 
  -9   9   4     7430.07     7177.10     64.06 o 
  -7   9   4      833.32      952.24     20.86 o 
  -5   9   4     2097.08     2225.42     26.67 o 
  -3   9   4     1575.95     1648.39     26.78 o 
  -1   9   4      390.39      484.51     17.67 o 
   1   9   4     1274.32     1448.77     21.06 o 
   3   9   4      170.84      278.00     12.36 o 
   5   9   4     1004.57      971.40     20.60 o 
   7   9   4      124.61      156.12     11.32 o 
   9   9   4       22.05       17.03     11.09 o 
  11   9   4        1.98        0.00     12.57 o 
  13   9   4       33.89       87.34     20.33 o 
  15   9   4      316.61      349.03     31.95 o 
 -16  10   4      257.95      293.33     35.35 o 
 -14  10   4      200.80      234.95     30.67 o 
 -12  10   4      632.82      638.53     41.08 o 
 -10  10   4      144.72      166.94     15.85 o 
  -8  10   4      196.78      202.71     12.80 o 
  -6  10   4       17.93       28.54      6.75 o 
  -4  10   4      218.10      290.03     15.05 o 
  -2  10   4      185.55      174.30     12.53 o 
   0  10   4       10.63       23.41      5.46 o 
   2  10   4      702.23      818.46     17.57 o 
   4  10   4      426.18      493.63     19.24 o 
   6  10   4      205.98      190.52     12.48 o 
   8  10   4     5333.67     5015.83     62.50 o 
  10  10   4      436.87      422.91     23.73 o 
  12  10   4      136.29      113.55     19.50 o 
  14  10   4      127.21      113.26     22.44 o 
 -15  11   4       12.64        0.00     18.55 o 
 -13  11   4       16.13       18.41     25.54 o 
 -11  11   4        2.26       21.37     12.98 o 
  -9  11   4        1.04        0.00      9.70 o 
  -7  11   4      316.13      370.07     15.78 o 
  -5  11   4     4630.58     4541.44     40.96 o 
  -3  11   4     3077.54     3066.34     47.18 o 
  -1  11   4      375.57      291.08     14.78 o 
   1  11   4      118.36      127.77      9.05 o 
   3  11   4     3530.34     3518.97     38.76 o 
   5  11   4       18.53       24.88      7.49 o 
   7  11   4      375.53      408.75     17.75 o 
   9  11   4      280.39      271.16     19.91 o 
  11  11   4      144.70      141.99     20.53 o 
  13  11   4        4.73        0.00     16.11 o 
 -14  12   4      736.95      916.35     50.67 o 
 -12  12   4        1.67        0.00     14.21 o 
 -10  12   4     1255.50     1222.65     38.52 o 
  -8  12   4        2.04       22.92     10.72 o 
  -6  12   4     4417.29     4475.46     54.63 o 
  -4  12   4     3396.28     3515.60     45.32 o 
  -2  12   4       51.23       54.03     16.80 o 
   0  12   4      565.00      500.51     14.71 o 
   2  12   4     1972.33     2008.73     29.10 o 
   4  12   4      614.42      654.15     19.01 o 
   6  12   4     4581.91     4294.13     48.73 o 
   8  12   4      193.15      148.00     15.94 o 
  10  12   4      133.18      121.53     16.05 o 
  12  12   4      389.31      406.71     30.79 o 
  14  12   4       13.79        0.50     17.55 o 
 -15  13   4        1.09        3.16     19.91 o 
 -13  13   4     1380.33     1502.78     60.91 o 
 -11  13   4      587.07      607.98     33.70 o 
  -9  13   4      497.71      372.49     22.07 o 
  -7  13   4     2353.55     2366.80     41.21 o 
  -5  13   4      222.85      150.37     13.81 o 
  -3  13   4     4782.76     4543.65     53.79 o 
  -1  13   4     3532.15     3760.39     37.46 o 
   1  13   4     2268.44     2217.37     30.73 o 
   3  13   4      141.95      161.87     11.79 o 
   5  13   4      313.86      278.53     15.61 o 
   7  13   4     1107.54     1019.96     25.38 o 
   9  13   4     1747.34     1691.93     39.67 o 
  11  13   4      119.14      129.79     23.80 o 
  13  13   4        1.19        3.41     18.97 o 
 -14  14   4       24.35        0.00     18.27 o 
 -12  14   4      110.55      135.76     20.54 o 
 -10  14   4       45.68       19.08     14.77 o 
  -8  14   4       70.46      113.40     14.47 o 
  -6  14   4      492.07      374.75     20.47 o 
  -4  14   4      134.50      154.47     14.45 o 
  -2  14   4     2831.67     2525.00     39.88 o 
   0  14   4     4889.87     4846.61     47.01 o 
   2  14   4      982.01      843.89     21.60 o 
   4  14   4        2.12       22.45      8.32 o 
   6  14   4        0.69       15.56      9.22 o 
   8  14   4      190.18      181.45     17.50 o 
  10  14   4       21.66        2.94     12.30 o 
  12  14   4      695.20      832.24     50.94 o 
 -13  15   4      141.80      115.31     25.17 o 
 -11  15   4      204.20      182.53     22.32 o 
  -9  15   4      534.93      531.81     26.35 o 
  -7  15   4        1.24        4.35     10.54 o 
  -5  15   4      878.00      827.61     26.06 o 
  -3  15   4        0.25        8.62      8.97 o 
  -1  15   4      977.31      853.39     25.12 o 
   1  15   4      810.14      812.22     21.07 o 
   3  15   4     1917.03     1813.11     49.17 o 
   5  15   4      210.68      174.70     20.75 o 
   7  15   4      119.79      122.50     15.43 o 
   9  15   4        0.11        0.00     12.23 o 
  11  15   4       57.59      105.05     24.37 o 
 -12  16   4      178.03      148.37     22.60 o 
 -10  16   4       24.15       27.11     21.49 o 
  -8  16   4      337.75      350.92     22.63 o 
  -6  16   4        0.00        3.55     10.09 o 
  -4  16   4     1713.22     1740.39     36.97 o 
  -2  16   4       74.69       50.96     13.38 o 
   0  16   4     3599.39     3396.05     49.56 o 
   2  16   4       93.58       74.73     10.89 o 
   4  16   4      206.92      237.42     15.81 o 
   6  16   4      275.00      254.69     17.34 o 
   8  16   4       87.29       61.07     14.71 o 
  10  16   4        6.89        1.67     19.48 o 
  12  16   4        5.67       12.79     20.15 o 
 -13  17   4       27.45       55.04     30.29 o 
 -11  17   4       27.12       13.00     16.43 o 
  -9  17   4       80.65       64.07     17.28 o 
  -7  17   4     1719.55     1599.70     38.56 o 
  -5  17   4     1561.84     1333.43     34.38 o 
  -3  17   4      105.01      106.38     14.10 o 
  -1  17   4     4803.38     4544.44     59.47 o 
   1  17   4      599.14      556.47     24.27 o 
   3  17   4     2729.56     2879.81     42.91 o 
   5  17   4       28.54       47.20     11.22 o 
   7  17   4        0.81        0.00     13.40 o 
   9  17   4      511.27      514.06     32.52 o 
  11  17   4      142.87      142.22     26.79 o 
 -12  18   4      115.23      139.74     28.81 o 
 -10  18   4        2.53        5.33     27.12 o 
  -8  18   4      453.99      442.70     25.84 o 
  -6  18   4       88.48      102.78     15.97 o 
  -4  18   4        5.16       23.63     11.55 o 
  -2  18   4        6.60        0.00      9.81 o 
   0  18   4      629.37      562.73     25.34 o 
   2  18   4     1190.03     1092.65     31.25 o 
   4  18   4       31.08       19.08     11.32 o 
   6  18   4      136.24      167.46     17.69 o 
   8  18   4       34.52       29.01     15.72 o 
  10  18   4        5.90       38.15     17.71 o 
 -11  19   4        3.75       28.31     20.93 o 
  -9  19   4        0.00        9.09     18.87 o 
  -7  19   4      121.10      113.91     19.50 o 
  -5  19   4      186.64      185.87     21.05 o 
  -3  19   4     2305.93     2260.11     44.89 o 
  -1  19   4        4.61        0.00      9.85 o 
   1  19   4      482.28      521.29     32.04 o 
   3  19   4      887.85      909.88     35.64 o 
   5  19   4       59.23       62.94     16.47 o 
   7  19   4       73.18      102.41     22.28 o 
   9  19   4       66.87       78.11     19.59 o 
 -10  20   4        1.94        0.30     19.48 o 
  -8  20   4      240.32      276.64     26.18 o 
  -6  20   4      377.14      380.89     28.19 o 
  -4  20   4       92.99       74.26     16.80 o 
  -2  20   4     1015.13      941.67     35.73 o 
   0  20   4      254.36      238.10     19.51 o 
   2  20   4     1300.10     1198.73     56.41 o 
   4  20   4       17.36        0.00     13.64 o 
   6  20   4      684.41      824.19     45.18 o 
   8  20   4       48.75       75.19     22.69 o 
  -9  21   4      923.03      922.73     50.94 o 
  -7  21   4       22.44       14.22     15.79 o 
  -5  21   4       70.51       45.09     16.58 o 
  -3  21   4       24.48        9.34     17.60 o 
  -1  21   4       89.95       74.03     27.34 o 
   1  21   4       11.71       22.39     16.73 o 
   3  21   4       42.77       62.82     20.29 o 
   5  21   4        7.42       17.69     18.07 o 
   7  21   4      948.22     1030.47     62.54 o 
  -8  22   4        2.07        0.00     26.15 o 
  -6  22   4     1378.12     1441.28     47.06 o 
  -4  22   4      900.45      952.97     48.81 o 
  -2  22   4       56.41       58.63     21.24 o 
   0  22   4      358.25      398.83     35.47 o 
   2  22   4      357.34      324.95     33.06 o 
   4  22   4      810.57      859.38     48.35 o 
   6  22   4       26.22       24.75     27.91 o 
  -7  23   4       29.59        1.10     31.54 o 
  -5  23   4       89.44      101.49     25.54 o 
  -3  23   4      117.28      130.89     24.44 o 
  -1  23   4       82.57       49.71     21.02 o 
   1  23   4     1435.89     1313.57     54.60 o 
   3  23   4        1.78       33.32     19.55 o 
   5  23   4      219.36      231.24     31.22 o 
  -6  24   4        4.09       27.45     22.85 o 
  -4  24   4      284.20      276.66     33.79 o 
  -2  24   4      282.64      247.79     31.02 o 
   0  24   4       36.98       54.15     22.81 o 
   2  24   4     1619.15     1758.88     63.06 o 
   4  24   4      170.17      207.40     33.81 o 
  -3  25   4      166.00      198.65     30.61 o 
  -1  25   4       25.44       53.85     24.29 o 
   1  25   4       67.88       82.73     24.77 o 
 -17   1   5      972.41     1056.53     45.33 o 
 -15   1   5        4.70       30.79     15.47 o 
 -13   1   5        0.01        9.27     13.53 o 
 -11   1   5     9646.65     9183.88     77.10 o 
  -9   1   5       10.71        0.00      6.95 o 
  -7   1   5     1712.90     1960.67     26.26 o 
  -5   1   5     4403.05     4168.83     35.74 o 
  -3   1   5       19.36       16.74      5.10 o 
  -1   1   5      507.57      580.59      8.71 o 
   1   1   5     2144.07     2085.96     20.67 o 
   3   1   5     2602.17     2670.42     26.46 o 
   5   1   5      162.30      121.14      7.65 o 
   7   1   5     1968.72     1883.84     27.91 o 
   9   1   5      149.83      159.98     17.27 o 
  11   1   5     1065.25      924.40     50.32 o 
  13   1   5      501.08      482.08     32.29 o 
  15   1   5       16.67       37.59     35.34 o 
 -16   2   5      509.41      492.98     34.45 o 
 -14   2   5      343.93      356.89     44.29 o 
 -12   2   5      144.89      107.43     16.94 o 
 -10   2   5      887.51      785.00     20.49 o 
  -8   2   5     2066.75     1960.34     27.89 o 
  -6   2   5      762.21      881.77     17.29 o 
  -4   2   5    14896.60    15428.00     87.55 o 
  -2   2   5     2382.47     2661.55     20.04 o 
   0   2   5    17890.07    17642.13    117.60 o 
   2   2   5    16478.83    17138.26     94.03 o 
   4   2   5       37.41       49.49      6.94 o 
   6   2   5      723.29      774.37     20.71 o 
   8   2   5       51.77       39.95      7.79 o 
  10   2   5      128.83       85.08     15.43 o 
  12   2   5      691.17      607.07     34.20 o 
  14   2   5     1047.94      994.86     41.70 o 
 -17   3   5       13.82       33.50     22.07 o 
 -15   3   5      109.38      121.95     21.33 o 
 -13   3   5      279.31      214.16     21.29 o 
 -11   3   5      636.70      555.28     23.17 o 
  -9   3   5      570.92      631.02     27.19 o 
  -7   3   5       70.47       34.63      6.53 o 
  -5   3   5     1351.94     1505.04     20.64 o 
  -3   3   5    14974.78    15646.19    130.00 o 
  -1   3   5    27971.93    28217.68    156.83 o 
   1   3   5      210.02      233.27     10.58 o 
   3   3   5      201.08      253.96     11.70 o 
   5   3   5     4639.52     4608.05     46.79 o 
   7   3   5      457.31      441.00     17.00 o 
   9   3   5      705.42      699.09     29.18 o 
  11   3   5       39.68       41.51     14.54 o 
  13   3   5        5.63       10.96     13.93 o 
  15   3   5       47.73       24.68     27.07 o 
 -16   4   5        3.64        6.73     15.94 o 
 -14   4   5        5.82       21.94     14.73 o 
 -12   4   5     2785.58     2655.74     45.16 o 
 -10   4   5     4631.69     4368.56     46.93 o 
  -8   4   5        4.63        8.37      5.91 o 
  -6   4   5     7089.92     8067.71     58.96 o 
  -4   4   5     9942.59    10761.68     66.84 o 
  -2   4   5     1200.31     1182.58     13.26 o 
   0   4   5     5971.54     6512.03     40.13 o 
   2   4   5       27.07       35.17      5.09 o 
   4   4   5      557.26      481.76     14.90 o 
   6   4   5     2262.19     2081.39     31.86 o 
   8   4   5      132.74      158.61     13.00 o 
  10   4   5      871.47      829.91     32.41 o 
  12   4   5      357.08      341.29     27.04 o 
  14   4   5      253.88      265.63     27.31 o 
 -17   5   5        0.84        0.00     16.93 o 
 -15   5   5      175.03      190.81     23.28 o 
 -13   5   5      245.87      218.55     21.90 o 
 -11   5   5       20.12        5.98      9.62 o 
  -9   5   5        7.32       10.88      7.17 o 
  -7   5   5     1296.48     1259.84     23.91 o 
  -5   5   5     1751.38     1708.63     29.65 o 
  -3   5   5     4826.07     5099.36     34.98 o 
  -1   5   5     5245.94     5001.71     41.13 o 
   1   5   5     7421.72     7338.29     49.75 o 
   3   5   5      779.81      909.82     16.48 o 
   5   5   5      167.99      242.69     15.10 o 
   7   5   5      597.76      588.46     20.16 o 
   9   5   5      176.80      160.62     17.96 o 
  11   5   5     1618.83     1529.26     44.18 o 
  13   5   5       60.24       18.82     14.49 o 
  15   5   5        0.98        0.00     15.56 o 
 -16   6   5        1.57        0.00     18.20 o 
 -14   6   5       72.95       74.93     17.66 o 
 -12   6   5      373.12      416.86     22.64 o 
 -10   6   5     2118.42     2137.55     32.99 o 
  -8   6   5     1323.46     1316.69     24.06 o 
  -6   6   5      727.39      731.69     16.40 o 
  -4   6   5    17364.77    19067.19    106.13 o 
  -2   6   5    11152.07    11898.82     95.30 o 
   0   6   5      247.76      275.36      8.79 o 
   2   6   5      212.75      215.06      9.43 o 
   4   6   5     5219.60     5665.36     47.47 o 
   6   6   5        2.90       20.89      9.52 o 
   8   6   5       35.87       27.14      9.73 o 
  10   6   5      431.33      412.74     26.34 o 
  12   6   5      824.03      859.05     38.49 o 
  14   6   5      188.74      196.23     24.70 o 
 -15   7   5       79.38       78.35     19.35 o 
 -13   7   5       37.64        4.68     13.31 o 
 -11   7   5       64.37       65.16     12.44 o 
  -9   7   5     4983.97     5036.80     55.05 o 
  -7   7   5    17978.62    18411.35    112.82 o 
  -5   7   5       48.48       48.05      5.75 o 
  -3   7   5     9484.98     9950.72     73.16 o 
  -1   7   5     3770.60     3998.44     26.96 o 
   1   7   5     1737.73     1907.13     24.35 o 
   3   7   5     9355.35     9875.22     68.18 o 
   5   7   5    14345.53    13670.50     89.88 o 
   7   7   5       54.88       38.51      9.96 o 
   9   7   5      999.51      949.22     27.89 o 
  11   7   5      256.90      250.65     23.15 o 
  13   7   5       99.36      102.62     20.39 o 
  15   7   5        0.17        0.00     18.75 o 
 -16   8   5       15.17        0.00     22.34 o 
 -14   8   5        6.83        0.00     25.99 o 
 -12   8   5       66.69       61.89     16.50 o 
 -10   8   5      601.14      548.57     20.32 o 
  -8   8   5      218.78      304.25     23.74 o 
  -6   8   5      131.68      148.32      9.20 o 
  -4   8   5      612.97      616.25     17.24 o 
  -2   8   5     5489.05     6428.56     55.01 o 
   0   8   5       10.80       45.55      6.85 o 
   2   8   5       79.30      101.17      8.03 o 
   4   8   5     6395.43     6528.46     54.33 o 
   6   8   5      521.19      487.71     20.33 o 
   8   8   5     1297.47     1289.26     30.98 o 
  10   8   5        7.28        0.00     11.98 o 
  12   8   5        0.40       16.63     14.31 o 
  14   8   5       25.78       38.24     18.04 o 
 -15   9   5        1.36        0.00     18.81 o 
 -13   9   5       38.30       78.88     25.90 o 
 -11   9   5      353.17      329.97     20.45 o 
  -9   9   5     4242.71     3794.67     44.48 o 
  -7   9   5    10995.53    10735.08     77.82 o 
  -5   9   5      428.27      447.05     12.06 o 
  -3   9   5     4029.29     4289.51     45.07 o 
  -1   9   5       30.40       29.74      6.71 o 
   1   9   5      300.16      388.77     14.23 o 
   3   9   5      113.72      140.78      9.34 o 
   5   9   5      661.86      768.62     19.21 o 
   7   9   5        8.55        2.82      8.71 o 
   9   9   5       64.02       58.12     12.03 o 
  11   9   5     1096.67     1153.46     61.89 o 
  13   9   5      792.56      699.52     39.06 o 
 -16  10   5       27.04       29.51     23.43 o 
 -14  10   5      676.47      674.95     45.39 o 
 -12  10   5      142.97      146.17     19.50 o 
 -10  10   5      337.17      328.58     28.16 o 
  -8  10   5       95.81       62.14     10.95 o 
  -6  10   5        2.32        0.66      5.53 o 
  -4  10   5        9.93        7.22      6.57 o 
  -2  10   5       26.80       29.84      7.20 o 
   0  10   5     4083.42     3959.59     36.64 o 
   2  10   5      943.33     1132.70     20.66 o 
   4  10   5     3864.35     3670.24     40.49 o 
   6  10   5     7034.52     6736.80     60.92 o 
   8  10   5       23.69       40.32     11.82 o 
  10  10   5       96.53      113.14     18.26 o 
  12  10   5     1364.03     1440.25     46.10 o 
  14  10   5       18.97        5.55     17.04 o 
 -15  11   5      279.00      269.79     33.58 o 
 -13  11   5       39.53       26.21     19.60 o 
 -11  11   5     2596.90     2534.73     54.31 o 
  -9  11   5     4219.27     3814.51     53.50 o 
  -7  11   5     1966.46     1910.85     35.35 o 
  -5  11   5        0.91       29.02     12.60 o 
  -3  11   5     1201.19     1192.42     25.09 o 
  -1  11   5     2164.92     2008.96     35.68 o 
   1  11   5      915.44      866.58     18.33 o 
   3  11   5     6166.08     6384.99     55.75 o 
   5  11   5     3409.71     3244.24     40.16 o 
   7  11   5     2880.30     2886.65     46.11 o 
   9  11   5       16.80        0.00     12.56 o 
  11  11   5      498.06      516.40     32.76 o 
  13  11   5        4.89        7.44     15.94 o 
 -14  12   5       53.88       37.67     20.63 o 
 -12  12   5       28.89       25.51     14.17 o 
 -10  12   5        3.17        0.00     12.96 o 
  -8  12   5      455.38      439.19     22.06 o 
  -6  12   5     2476.11     2304.78     38.91 o 
  -4  12   5      530.43      632.24     21.25 o 
  -2  12   5      557.96      610.75     23.10 o 
   0  12   5      219.65      271.95     12.29 o 
   2  12   5     1532.01     1514.55     25.48 o 
   4  12   5      526.05      477.09     17.62 o 
   6  12   5     1782.33     1713.33     31.55 o 
   8  12   5      116.99      100.08     16.33 o 
  10  12   5       90.50      108.76     15.92 o 
  12  12   5     1160.01     1288.49     46.17 o 
 -15  13   5      220.07      242.44     52.87 o 
 -13  13   5       10.10        2.90     22.87 o 
 -11  13   5      451.99      549.12     31.79 o 
  -9  13   5        0.00        0.00     10.52 o 
  -7  13   5     1578.00     1790.48     36.43 o 
  -5  13   5      292.84      281.96     17.20 o 
  -3  13   5      400.32      428.91     19.28 o 
  -1  13   5      307.36      309.59     16.27 o 
   1  13   5      314.07      331.68     14.45 o 
   3  13   5      910.61      953.61     23.69 o 
   5  13   5      588.23      578.70     21.98 o 
   7  13   5     2167.66     1974.27     39.63 o 
   9  13   5        0.36        1.83     11.69 o 
  11  13   5       15.53        0.00     14.16 o 
  13  13   5       93.30      113.13     22.33 o 
 -14  14   5      316.54      322.37     43.47 o 
 -12  14   5      745.00      880.93     38.80 o 
 -10  14   5        0.79        0.00     12.60 o 
  -8  14   5     1590.56     1450.14     35.31 o 
  -6  14   5      764.58      650.36     24.25 o 
  -4  14   5     5854.74     5398.09     61.92 o 
  -2  14   5     1252.45     1182.34     28.14 o 
   0  14   5      547.61      584.73     17.38 o 
   2  14   5     7605.94     7561.64     65.40 o 
   4  14   5     5792.96     5469.85     56.36 o 
   6  14   5      436.76      469.35     30.93 o 
   8  14   5     1320.54     1253.55     34.29 o 
  10  14   5        0.13       16.90     13.17 o 
  12  14   5      108.58      105.70     20.80 o 
 -13  15   5      420.49      492.31     34.81 o 
 -11  15   5       36.13       50.27     17.69 o 
  -9  15   5      118.13      129.77     15.87 o 
  -7  15   5      281.33      196.33     17.28 o 
  -5  15   5      779.30      735.49     31.20 o 
  -3  15   5        0.00        8.01     10.20 o 
  -1  15   5       91.18       82.31     18.10 o 
   1  15   5      644.19      762.39     28.23 o 
   3  15   5        0.95       17.89      9.15 o 
   5  15   5      377.51      381.98     18.94 o 
   7  15   5     1935.80     1922.81     40.73 o 
   9  15   5      130.77      134.27     23.52 o 
  11  15   5       37.57        3.43     19.07 o 
 -12  16   5       19.87        0.00     21.04 o 
 -10  16   5       29.15        0.00     20.92 o 
  -8  16   5      843.56      848.84     29.58 o 
  -6  16   5     1492.01     1276.82     32.96 o 
  -4  16   5      183.09      136.41     16.94 o 
  -2  16   5     1754.67     1658.17     35.17 o 
   0  16   5     1619.82     1481.65     33.22 o 
   2  16   5      139.53      134.31     14.64 o 
   4  16   5      149.79      193.89     15.18 o 
   6  16   5      429.12      425.23     20.94 o 
   8  16   5      428.63      432.28     28.91 o 
  10  16   5       54.53       51.45     17.11 o 
  12  16   5      165.58      124.95     26.53 o 
 -13  17   5      594.93      794.30     51.68 o 
 -11  17   5        0.57        0.00     19.53 o 
  -9  17   5     1573.74     1747.96     42.16 o 
  -7  17   5       60.47       79.60     14.31 o 
  -5  17   5     2393.47     2366.39     45.04 o 
  -3  17   5     1633.13     1551.47     35.47 o 
  -1  17   5      121.42       92.72     12.96 o 
   1  17   5      575.14      516.99     24.19 o 
   3  17   5     3070.41     3002.30     49.34 o 
   5  17   5      367.02      380.09     20.41 o 
   7  17   5      434.22      414.69     27.89 o 
   9  17   5      179.42      220.83     23.95 o 
  11  17   5      711.16      780.04     67.98 o 
 -12  18   5      655.74      696.63     63.14 o 
 -10  18   5      677.37      748.75     47.69 o 
  -8  18   5      351.53      357.89     27.88 o 
  -6  18   5      652.69      557.98     40.46 o 
  -4  18   5        4.63        0.00     11.31 o 
  -2  18   5      468.91      505.88     24.76 o 
   0  18   5      124.43      106.68     13.80 o 
   2  18   5      578.92      501.74     25.01 o 
   4  18   5      289.97      282.65     20.72 o 
   6  18   5      269.14      245.45     20.35 o 
   8  18   5       55.63       25.12     16.33 o 
  10  18   5      109.34      145.17     23.15 o 
 -11  19   5      196.87      180.49     30.18 o 
  -9  19   5        0.69       64.10     22.25 o 
  -7  19   5       50.00       18.23     15.62 o 
  -5  19   5       94.82      106.14     24.67 o 
  -3  19   5        7.36        6.48     12.51 o 
  -1  19   5      161.52      163.59     19.95 o 
   1  19   5      739.76      727.52     33.34 o 
   3  19   5      234.04      218.78     19.05 o 
   5  19   5     2425.09     2410.99     54.76 o 
   7  19   5      560.18      570.35     40.20 o 
   9  19   5      652.13      670.55     44.19 o 
 -10  20   5        0.56        3.97     19.85 o 
  -8  20   5      217.92      213.50     24.74 o 
  -6  20   5      109.33      117.40     19.86 o 
  -4  20   5       11.07        0.00     11.99 o 
  -2  20   5      384.13      368.62     28.13 o 
   0  20   5      502.72      570.05     32.63 o 
   2  20   5      252.11      245.16     28.02 o 
   4  20   5      801.58      814.63     44.14 o 
   6  20   5      576.83      541.74     50.16 o 
   8  20   5        9.31       28.00     31.98 o 
  -9  21   5      200.89      230.64     32.73 o 
  -7  21   5      119.47      116.25     22.85 o 
  -5  21   5      288.23      315.47     27.45 o 
  -3  21   5      128.20      145.31     20.05 o 
  -1  21   5        2.42        9.04     15.85 o 
   1  21   5     1220.97     1070.80     47.47 o 
   3  21   5        1.79        0.00     15.94 o 
   5  21   5      898.17      965.04     50.07 o 
   7  21   5       43.62       77.46     30.39 o 
  -8  22   5       36.72       30.37     18.16 o 
  -6  22   5       91.20      109.84     20.83 o 
  -4  22   5      128.75      162.95     22.42 o 
  -2  22   5       34.61       16.48     18.80 o 
   0  22   5       75.69       55.75     21.66 o 
   2  22   5      170.20      181.87     26.90 o 
   4  22   5      469.79      421.70     38.74 o 
   6  22   5       42.24       64.79     28.24 o 
  -7  23   5      152.71      137.83     23.02 o 
  -5  23   5      107.77      101.33     24.54 o 
  -3  23   5       48.76       37.54     21.57 o 
  -1  23   5      768.63      748.30     47.97 o 
   1  23   5      189.60      184.10     32.79 o 
   3  23   5     1350.29     1260.33     54.63 o 
   5  23   5      214.56      174.97     27.75 o 
  -6  24   5      156.22      147.92     27.30 o 
  -4  24   5      288.89      341.38     36.67 o 
  -2  24   5       34.25       45.35     31.72 o 
   0  24   5      826.92      817.49     51.47 o 
   2  24   5        2.34        0.00     17.78 o 
   4  24   5      354.78      412.65     38.82 o 
  -3  25   5       80.58      128.90     29.35 o 
  -1  25   5       56.22       55.90     62.21 o 
   1  25   5        6.47        0.00     21.20 o 
 -16   0   6      405.74      330.02     41.70 o 
 -14   0   6     2668.53     2650.95     81.27 o 
 -12   0   6     2675.03     2526.12     73.96 o 
 -10   0   6     1772.91     1602.64     39.72 o 
  -8   0   6     6687.24     6966.92     81.21 o 
  -6   0   6     2758.03     2797.93     43.47 o 
  -4   0   6    10266.82    10507.90     92.80 o 
  -2   0   6    15363.01    15817.13    145.72 o 
   0   0   6    13204.16    12844.69    103.33 o 
   2   0   6    12651.77    13916.38    115.91 o 
   4   0   6     2162.73     2211.29     36.47 o 
   6   0   6     1216.57     1160.39     32.98 o 
   8   0   6     1146.38      864.74     45.98 o 
  10   0   6      154.14       39.48     20.50 o 
  12   0   6      631.30      594.92     49.02 o 
  14   0   6      289.33      348.21     43.48 o 
 -17   1   6       59.30       41.64     19.61 o 
 -15   1   6       59.49       41.98     16.85 o 
 -13   1   6     1169.03     1129.87     38.20 o 
 -11   1   6     4669.56     4626.62     50.66 o 
  -9   1   6     2639.63     2431.60     36.94 o 
  -7   1   6      266.67      286.19     12.71 o 
  -5   1   6        0.45        0.00      4.10 o 
  -3   1   6     3530.95     3739.29     31.05 o 
  -1   1   6     9651.58     9851.72     59.24 o 
   1   1   6    11702.98    12292.98     72.32 o 
   3   1   6     1370.90     1489.70     22.10 o 
   5   1   6     7628.81     8033.82     58.51 o 
   7   1   6      169.97      180.59     11.78 o 
   9   1   6     1612.37     1392.55     38.91 o 
  11   1   6       20.86       31.33     13.88 o 
  13   1   6       12.41       23.59     15.64 o 
  15   1   6      563.67      473.38     35.19 o 
 -16   2   6       89.47       99.64     20.72 o 
 -14   2   6      311.66      266.10     24.10 o 
 -12   2   6     2067.14     2135.04     41.66 o 
 -10   2   6      908.46      883.57     22.27 o 
  -8   2   6       23.25       32.11      8.08 o 
  -6   2   6     1462.58     1517.08     22.63 o 
  -4   2   6     4657.66     4623.27     44.10 o 
  -2   2   6     6059.10     5900.43     36.07 o 
   0   2   6    16412.14    17008.76    100.23 o 
   2   2   6      127.65      137.54      7.65 o 
   4   2   6      175.65      246.77     12.34 o 
   6   2   6      180.40      225.92     10.14 o 
   8   2   6        1.86        4.15      8.91 o 
  10   2   6      524.25      500.74     28.94 o 
  12   2   6       15.33        0.00     15.29 o 
  14   2   6       67.53       56.15     22.79 o 
 -17   3   6     1607.37     1726.27     72.56 o 
 -15   3   6      112.42      101.43     21.64 o 
 -13   3   6      169.02      182.75     20.46 o 
 -11   3   6     4035.62     3747.01     45.30 o 
  -9   3   6     1064.05     1137.29     23.34 o 
  -7   3   6     2988.70     2812.56     33.00 o 
  -5   3   6     2936.45     2978.42     30.55 o 
  -3   3   6     1059.71     1089.27     16.29 o 
  -1   3   6    63999.68    62763.71    428.55 o 
   1   3   6    20372.86    21428.99    114.18 o 
   3   3   6       76.81       83.96      6.95 o 
   5   3   6       31.91       32.36      7.03 o 
   7   3   6     3686.47     3327.91     48.94 o 
   9   3   6     2994.51     2900.18     55.01 o 
  11   3   6      407.34      282.88     28.56 o 
  13   3   6      161.27      168.72     22.43 o 
  15   3   6       24.96       44.18     18.73 o 
 -16   4   6       50.23       52.14     18.95 o 
 -14   4   6      270.62      290.55     25.09 o 
 -12   4   6       27.72       14.11     10.92 o 
 -10   4   6      299.67      302.95     18.79 o 
  -8   4   6     5709.93     5717.42     51.92 o 
  -6   4   6     6932.24     7437.05     56.70 o 
  -4   4   6      818.42      769.85     14.35 o 
  -2   4   6     7996.79     8060.02     59.83 o 
   0   4   6       39.82       85.31      4.45 o 
   2   4   6      909.08      795.91     15.05 o 
   4   4   6     1904.39     2012.75     25.67 o 
   6   4   6      811.54      770.95     16.99 o 
   8   4   6        4.14        0.79      8.05 o 
  10   4   6      890.06      887.01     34.57 o 
  12   4   6       23.82        0.00     16.16 o 
  14   4   6        3.46        0.00     24.09 o 
 -17   5   6      542.03      588.60     44.96 o 
 -15   5   6       36.18       13.25     15.64 o 
 -13   5   6      682.27      684.32     33.97 o 
 -11   5   6      146.95      146.48     14.50 o 
  -9   5   6      329.50      341.67     17.56 o 
  -7   5   6      349.40      342.00     15.45 o 
  -5   5   6     8889.18     8831.09     61.17 o 
  -3   5   6     3054.27     2815.46     25.34 o 
  -1   5   6    10275.39    10937.29    114.34 o 
   1   5   6       60.80       81.60      6.12 o 
   3   5   6     3366.87     3583.00     35.18 o 
   5   5   6     1631.14     1577.91     23.72 o 
   7   5   6     1181.92     1180.36     34.78 o 
   9   5   6     1142.54     1116.45     35.83 o 
  11   5   6      645.56      542.90     32.13 o 
  13   5   6      457.65      520.79     34.54 o 
  15   5   6      125.55      132.08     26.26 o 
 -16   6   6      334.40      417.82     38.56 o 
 -14   6   6       26.89        0.00     13.71 o 
 -12   6   6      615.67      588.86     25.55 o 
 -10   6   6      374.60      433.96     22.85 o 
  -8   6   6     1146.59     1119.98     29.12 o 
  -6   6   6      532.84      525.05     14.51 o 
  -4   6   6     3260.44     3801.53     33.20 o 
  -2   6   6     7222.93     7763.73     50.05 o 
   0   6   6     3420.07     3562.63     30.73 o 
   2   6   6     2091.18     2183.53     26.16 o 
   4   6   6      185.00      132.70      9.41 o 
   6   6   6      559.23      617.98     21.40 o 
   8   6   6     3007.40     2709.99     42.89 o 
  10   6   6        3.14        9.10     12.85 o 
  12   6   6       24.30       64.08     17.12 o 
  14   6   6       23.71        0.00     17.27 o 
 -15   7   6      413.30      515.86     40.65 o 
 -13   7   6        0.88        0.00     12.58 o 
 -11   7   6     1119.60     1047.61     29.81 o 
  -9   7   6      298.20      289.04     25.88 o 
  -7   7   6      175.78      199.64     11.62 o 
  -5   7   6     1620.56     1594.13     21.89 o 
  -3   7   6     9217.78     8990.42     68.22 o 
  -1   7   6      370.95      381.20      7.59 o 
   1   7   6     6293.19     6742.36     50.36 o 
   3   7   6        0.17       23.75      5.69 o 
   5   7   6      810.74      856.37     26.67 o 
   7   7   6       52.94       45.56     10.29 o 
   9   7   6      203.11      170.91     20.19 o 
  11   7   6     1168.20     1090.16     39.20 o 
  13   7   6        5.04       10.50     18.75 o 
 -16   8   6      105.06      121.00     29.90 o 
 -14   8   6      140.86      165.31     26.97 o 
 -12   8   6      319.23      307.19     20.90 o 
 -10   8   6     2071.53     2008.95     33.44 o 
  -8   8   6     2841.79     2849.43     36.54 o 
  -6   8   6     2403.52     2572.34     30.38 o 
  -4   8   6     9895.74    10382.64     79.80 o 
  -2   8   6     6754.54     7013.62     69.40 o 
   0   8   6     1882.97     2114.74     24.24 o 
   2   8   6      180.89      185.27     11.57 o 
   4   8   6        2.43        0.00      8.92 o 
   6   8   6    12867.88    12654.15     94.12 o 
   8   8   6       37.88       35.91     11.31 o 
  10   8   6     2539.74     2515.71     70.40 o 
  12   8   6      801.93      845.46     40.27 o 
  14   8   6        4.02        0.00     18.47 o 
 -15   9   6        0.20        0.00     18.04 o 
 -13   9   6      509.02      559.92     39.22 o 
 -11   9   6      575.10      610.06     30.69 o 
  -9   9   6      463.03      550.27     26.16 o 
  -7   9   6      765.52      657.27     17.77 o 
  -5   9   6     1171.89     1255.54     25.36 o 
  -3   9   6     3694.97     3244.14     38.58 o 
  -1   9   6       39.44       19.05      6.82 o 
   1   9   6     9500.28     9552.79     66.58 o 
   3   9   6     2972.51     3133.88     35.73 o 
   5   9   6     1043.00      914.51     20.88 o 
   7   9   6     2234.91     2158.52     38.84 o 
   9   9   6      156.48      156.35     16.20 o 
  11   9   6       32.02       12.38     18.29 o 
  13   9   6        5.92       22.01     17.18 o 
 -16  10   6       27.17       24.88     23.89 o 
 -14  10   6       53.23       28.96     19.79 o 
 -12  10   6       69.63       32.35     15.16 o 
 -10  10   6       83.19      132.62     14.62 o 
  -8  10   6     1600.46     1530.73     32.80 o 
  -6  10   6      729.52      778.66     22.48 o 
  -4  10   6     1182.96     1234.24     24.85 o 
  -2  10   6     1163.22     1318.14     25.17 o 
   0  10   6       58.89       39.08      7.67 o 
   2  10   6      222.67      294.61     12.96 o 
   4  10   6        5.24        5.85      8.10 o 
   6  10   6       29.26       41.21     10.97 o 
   8  10   6     4365.30     4312.95     65.27 o 
  10  10   6      511.87      498.48     30.82 o 
  12  10   6     1010.75     1108.52     50.75 o 
  14  10   6      199.88      264.67     28.18 o 
 -15  11   6      134.12      176.36     30.26 o 
 -13  11   6       26.56       30.12     15.97 o 
 -11  11   6      164.79      173.55     21.35 o 
  -9  11   6        8.72        0.00      9.35 o 
  -7  11   6     3915.01     3615.85     49.25 o 
  -5  11   6     1239.56     1298.39     27.43 o 
  -3  11   6      462.24      459.43     17.97 o 
  -1  11   6       50.24       61.68      7.76 o 
   1  11   6     1580.61     1624.20     24.87 o 
   3  11   6      568.14      529.56     17.02 o 
   5  11   6      190.42      178.29     16.91 o 
   7  11   6      792.36      698.48     25.27 o 
   9  11   6      412.96      445.08     24.65 o 
  11  11   6       15.36       13.79     14.12 o 
  13  11   6      697.49      814.79     53.95 o 
 -14  12   6      115.16       98.52     25.38 o 
 -12  12   6      176.72      191.30     21.65 o 
 -10  12   6     4317.94     4251.13     59.51 o 
  -8  12   6      123.15       99.76     13.73 o 
  -6  12   6      108.24      107.80     12.53 o 
  -4  12   6       18.20       37.60     10.66 o 
  -2  12   6      647.73      696.69     20.71 o 
   0  12   6     1666.32     1628.54     24.10 o 
   2  12   6      129.53      155.78     12.14 o 
   4  12   6     1081.16     1128.63     26.30 o 
   6  12   6       42.38       35.88     10.10 o 
   8  12   6       19.62        0.00     10.26 o 
  10  12   6       11.39       20.33     14.82 o 
  12  12   6        6.45       10.80     16.58 o 
 -15  13   6      847.63      946.88     71.61 o 
 -13  13   6       42.94       68.20     18.41 o 
 -11  13   6      740.22      817.04     35.79 o 
  -9  13   6       20.45        0.20     11.41 o 
  -7  13   6      427.14      451.41     27.05 o 
  -5  13   6     3216.39     3119.92     45.28 o 
  -3  13   6      264.17      253.34     15.83 o 
  -1  13   6      354.97      354.78     17.65 o 
   1  13   6    11822.55    11289.37     81.68 o 
   3  13   6      108.72      127.89     11.34 o 
   5  13   6     1982.09     1908.81     32.98 o 
   7  13   6      172.86      146.08     16.11 o 
   9  13   6       79.75       76.35     14.37 o 
  11  13   6       49.49       60.76     18.18 o 
  13  13   6      135.56      152.31     24.51 o 
 -14  14   6      294.10      326.19     45.79 o 
 -12  14   6      120.39      138.35     29.16 o 
 -10  14   6      204.41      167.59     20.03 o 
  -8  14   6        6.01       18.99     17.29 o 
  -6  14   6      574.18      601.94     26.71 o 
  -4  14   6     2122.30     1817.65     35.44 o 
  -2  14   6     1548.56     1624.13     32.56 o 
   0  14   6     3279.38     3173.04     58.40 o 
   2  14   6      291.17      336.47     19.39 o 
   4  14   6      308.96      320.35     20.41 o 
   6  14   6      166.86      149.69     13.91 o 
   8  14   6       53.84       47.19     13.25 o 
  10  14   6      234.42      215.16     23.85 o 
  12  14   6        1.20        8.79     15.71 o 
 -13  15   6      809.68      994.15     56.23 o 
 -11  15   6      509.37      544.06     40.33 o 
  -9  15   6       74.31       60.01     14.46 o 
  -7  15   6      240.68      239.50     18.16 o 
  -5  15   6       21.28       17.58     10.72 o 
  -3  15   6      554.37      426.22     23.92 o 
  -1  15   6       20.91       15.84      9.29 o 
   1  15   6       85.09      115.19     13.07 o 
   3  15   6      225.21      216.86     15.42 o 
   5  15   6       17.73        2.86      8.92 o 
   7  15   6        0.45        0.00     10.94 o 
   9  15   6      408.38      407.97     26.11 o 
  11  15   6        0.00        4.43     16.06 o 
 -12  16   6      211.55      280.47     33.34 o 
 -10  16   6      152.33      122.25     29.76 o 
  -8  16   6       45.60       58.87     19.04 o 
  -6  16   6      183.12      146.99     24.67 o 
  -4  16   6      249.64      194.36     20.66 o 
  -2  16   6     1390.20     1417.47     32.97 o 
   0  16   6     1319.31     1271.21     49.19 o 
   2  16   6      600.94      485.27     22.83 o 
   4  16   6      115.55      112.67     13.31 o 
   6  16   6      156.39      161.28     15.01 o 
   8  16   6        1.03        0.00     11.82 o 
  10  16   6       47.70       28.33     26.50 o 
 -13  17   6       35.28       74.07     24.87 o 
 -11  17   6      194.23      210.67     30.55 o 
  -9  17   6      371.52      379.45     28.63 o 
  -7  17   6        0.19        0.00     11.92 o 
  -5  17   6      145.12      132.70     18.18 o 
  -3  17   6       91.16      101.51     16.78 o 
  -1  17   6      634.11      639.78     31.62 o 
   1  17   6      598.99      613.37     30.55 o 
   3  17   6      703.93      640.40     28.46 o 
   5  17   6       39.14       27.56     12.45 o 
   7  17   6       80.45      106.68     16.67 o 
   9  17   6       87.58       91.62     19.52 o 
  11  17   6      299.40      322.55     35.43 o 
 -12  18   6      108.85      108.81     27.65 o 
 -10  18   6     1767.19     1846.15     62.66 o 
  -8  18   6      107.24      109.48     19.78 o 
  -6  18   6       64.01       66.36     16.54 o 
  -4  18   6       14.57       33.20     13.47 o 
  -2  18   6      391.12      334.89     25.52 o 
   0  18   6      276.36      285.12     23.89 o 
   2  18   6        1.21        4.21     12.56 o 
   4  18   6     1186.33     1165.64     38.72 o 
   6  18   6       27.70       19.61     21.48 o 
   8  18   6      479.25      475.82     47.70 o 
  10  18   6      350.24      346.81     44.13 o 
 -11  19   6        0.06       20.02     23.80 o 
  -9  19   6       15.86        8.57     21.49 o 
  -7  19   6     1238.67     1179.25     42.13 o 
  -5  19   6       31.08       44.13     15.73 o 
  -3  19   6      371.67      309.06     25.18 o 
  -1  19   6      737.09      698.26     35.38 o 
   1  19   6      322.09      349.86     26.71 o 
   3  19   6      654.16      584.81     33.01 o 
   5  19   6      134.57      166.60     22.42 o 
   7  19   6      918.81     1036.51     60.40 o 
   9  19   6      429.59      463.99     48.75 o 
 -10  20   6        0.82        2.54     21.09 o 
  -8  20   6     1090.01     1184.84     43.81 o 
  -6  20   6        0.06       10.95     15.27 o 
  -4  20   6       64.56       83.12     18.22 o 
  -2  20   6      383.22      384.05     28.07 o 
   0  20   6       99.67       80.59     17.50 o 
   2  20   6      238.50      286.20     25.57 o 
   4  20   6        0.39        1.23     17.05 o 
   6  20   6      149.73       82.96     27.56 o 
   8  20   6     1740.43     1855.28     79.12 o 
  -9  21   6      264.12      289.91     34.39 o 
  -7  21   6       17.65       47.01     17.89 o 
  -5  21   6       40.71       38.35     17.08 o 
  -3  21   6       62.89       51.75     16.84 o 
  -1  21   6     1237.03     1262.69     43.08 o 
   1  21   6      719.00      710.25     45.20 o 
   3  21   6      270.11      300.81     31.25 o 
   5  21   6      252.84      262.97     30.84 o 
   7  21   6     2035.54     1940.37     81.75 o 
  -8  22   6       38.94       80.79     19.99 o 
  -6  22   6      814.30      804.86     40.98 o 
  -4  22   6      133.41      151.48     29.30 o 
  -2  22   6       72.49       78.75     18.51 o 
   0  22   6        0.18       21.01     17.04 o 
   2  22   6        5.07        0.00     17.90 o 
   4  22   6       51.06       77.48     22.03 o 
   6  22   6        0.74       31.94     53.97 o 
  -7  23   6      230.39      253.03     28.17 o 
  -5  23   6      720.32      718.13     50.78 o 
  -3  23   6      565.73      561.11     43.56 o 
  -1  23   6      312.67      349.88     35.56 o 
   1  23   6      788.46      834.03     51.54 o 
   3  23   6       33.79       79.02     22.20 o 
   5  23   6        0.32       36.15     39.48 o 
  -4  24   6       10.80       39.64     21.65 o 
  -2  24   6       64.53       48.66     20.72 o 
   0  24   6       45.62       35.82     22.00 o 
   2  24   6      453.95      519.60     53.27 o 
  -1  25   6       54.85      100.23     24.92 o 
 -17   1   7       23.98        0.00     20.45 o 
 -15   1   7      261.87      289.75     30.58 o 
 -13   1   7       20.93        6.69     12.92 o 
 -11   1   7     1560.70     1473.37     34.34 o 
  -9   1   7     1004.18     1066.63     20.94 o 
  -7   1   7     2113.68     1947.13     27.45 o 
  -5   1   7      207.39      201.13      9.76 o 
  -3   1   7      169.63      190.62      8.76 o 
  -1   1   7      616.53      500.79     11.24 o 
   1   1   7       81.09      106.94     14.19 o 
   3   1   7     5639.60     5586.66     47.25 o 
   5   1   7       75.07      129.09     11.10 o 
   7   1   7      138.82      170.70      9.57 o 
   9   1   7     1160.27     1020.49     46.61 o 
  11   1   7      684.36      530.29     31.52 o 
  13   1   7     1390.48     1238.92     55.68 o 
  15   1   7       18.62        0.00     22.32 o 
 -16   2   7       45.98       81.59     19.96 o 
 -14   2   7       36.22       25.91     18.88 o 
 -12   2   7        2.95        6.58     12.05 o 
 -10   2   7        1.47        6.66      9.68 o 
  -8   2   7     2408.72     2412.32     32.63 o 
  -6   2   7      991.38      948.36     18.86 o 
  -4   2   7       21.20       27.52      5.20 o 
  -2   2   7     2460.04     2506.78     24.29 o 
   0   2   7     6429.40     6711.65     46.80 o 
   2   2   7       25.85       23.47      7.52 o 
   4   2   7     3718.29     4112.62     46.71 o 
   6   2   7      965.82     1127.94     21.50 o 
   8   2   7     1763.94     1895.39     43.91 o 
  10   2   7      812.53      751.51     32.82 o 
  12   2   7      226.53      244.16     24.34 o 
  14   2   7      182.83      202.57     25.30 o 
 -17   3   7        1.33       24.22     18.13 o 
 -15   3   7       47.18       51.72     16.99 o 
 -13   3   7     4135.96     4027.75     79.78 o 
 -11   3   7      116.42      123.13     13.42 o 
  -9   3   7      765.88      767.11     28.09 o 
  -7   3   7      305.80      285.71     12.92 o 
  -5   3   7    12108.85    12552.27     79.63 o 
  -3   3   7     3227.56     3178.19     28.86 o 
  -1   3   7     1268.60     1274.75     15.40 o 
   1   3   7       45.86       39.39      5.12 o 
   3   3   7      496.71      609.81     15.77 o 
   5   3   7       55.49       47.01      7.02 o 
   7   3   7      848.12      839.49     23.00 o 
   9   3   7     1457.61     1216.47     39.85 o 
  11   3   7        1.07        0.00     12.31 o 
  13   3   7       15.25       15.81     17.17 o 
  15   3   7     1298.10     1333.32     49.89 o 
 -16   4   7      361.16      455.91     52.22 o 
 -14   4   7        0.12        4.47     13.28 o 
 -12   4   7       39.65       38.11     11.68 o 
 -10   4   7      198.37      158.83     12.09 o 
  -8   4   7       16.10       14.51      7.11 o 
  -6   4   7       84.67      120.13      9.49 o 
  -4   4   7      916.41     1108.63     17.34 o 
  -2   4   7     5088.71     5692.76     59.89 o 
   0   4   7     8737.25     9426.74     53.22 o 
   2   4   7      969.60     1113.02     19.52 o 
   4   4   7     3145.67     3415.80     35.77 o 
   6   4   7      594.74      608.92     16.61 o 
   8   4   7     1030.44     1013.80     26.40 o 
  10   4   7       14.67       13.48     12.66 o 
  12   4   7      591.32      477.67     31.83 o 
  14   4   7       65.60      116.79     22.05 o 
 -17   5   7      521.78      660.93     48.22 o 
 -15   5   7       10.27       11.28     16.19 o 
 -13   5   7        7.27        4.66     17.31 o 
 -11   5   7        0.82        6.07      8.27 o 
  -9   5   7     2046.05     1928.76     30.71 o 
  -7   5   7       26.72       36.13      7.40 o 
  -5   5   7     2424.80     2382.10     27.68 o 
  -3   5   7     1252.25     1256.17     13.14 o 
  -1   5   7       58.15       60.69      7.52 o 
   1   5   7      285.51      288.02     10.97 o 
   3   5   7      195.89      181.96     10.14 o 
   5   5   7       10.65       13.11      7.38 o 
   7   5   7      364.94      390.67     18.73 o 
   9   5   7      918.51      825.95     32.31 o 
  11   5   7       20.11        0.00     12.82 o 
  13   5   7      270.44      282.98     27.50 o 
 -16   6   7      143.97      197.81     31.31 o 
 -14   6   7      217.65      250.75     32.46 o 
 -12   6   7     1133.95     1265.26     32.89 o 
 -10   6   7     1787.49     1938.98     32.48 o 
  -8   6   7     1033.65     1103.11     22.55 o 
  -6   6   7       17.13       22.73      6.42 o 
  -4   6   7     3829.46     4358.62     36.80 o 
  -2   6   7    16388.47    17919.30    114.33 o 
   0   6   7      122.39      182.86      8.32 o 
   2   6   7     9898.01    10171.37     69.81 o 
   4   6   7     5916.14     6044.78     52.02 o 
   6   6   7      359.08      321.41     19.09 o 
   8   6   7        0.22        0.00      8.79 o 
  10   6   7      130.17      121.65     18.43 o 
  12   6   7       61.76       63.93     17.15 o 
  14   6   7      285.69      330.72     30.18 o 
 -15   7   7      708.81      821.83     48.70 o 
 -13   7   7      341.53      375.22     23.29 o 
 -11   7   7     3726.63     3565.97     46.04 o 
  -9   7   7      125.66      136.28     18.60 o 
  -7   7   7      104.43       68.80      8.14 o 
  -5   7   7     1726.67     1861.01     26.67 o 
  -3   7   7     2820.44     3155.06     33.05 o 
  -1   7   7     3181.61     3256.76     36.63 o 
   1   7   7      828.69      975.81     19.19 o 
   3   7   7       10.29       13.04      9.68 o 
   5   7   7      740.23      715.03     18.61 o 
   7   7   7     1675.81     1600.82     33.18 o 
   9   7   7      248.97      265.49     22.61 o 
  11   7   7        1.25       10.23     13.23 o 
  13   7   7       36.68       12.77     15.80 o 
 -16   8   7        6.18        0.00     20.91 o 
 -14   8   7       17.46        0.00     18.33 o 
 -12   8   7      188.77      159.17     19.69 o 
 -10   8   7      544.81      515.87     20.29 o 
  -8   8   7     2804.76     2973.00     37.47 o 
  -6   8   7      436.95      413.24     16.67 o 
  -4   8   7     2118.18     2368.03     33.61 o 
  -2   8   7     4212.36     4401.36     55.96 o 
   0   8   7       77.86      110.26      7.07 o 
   2   8   7     7095.07     7471.81     58.26 o 
   4   8   7      574.95      479.03     22.47 o 
   6   8   7      593.54      662.70     26.00 o 
   8   8   7      747.26      780.09     26.22 o 
  10   8   7       22.52       28.02     14.18 o 
  12   8   7      488.34      502.36     50.49 o 
  14   8   7      224.46      166.57     30.49 o 
 -15   9   7      281.02      291.21     32.68 o 
 -13   9   7       52.76       36.77     16.17 o 
 -11   9   7     1116.43     1148.01     37.42 o 
  -9   9   7     1438.10     1383.37     35.69 o 
  -7   9   7      326.03      323.15     13.97 o 
  -5   9   7      568.03      537.36     17.94 o 
  -3   9   7      932.19     1036.30     30.00 o 
  -1   9   7        9.52        7.72      4.43 o 
   1   9   7     1095.96     1194.84     20.44 o 
   3   9   7     3266.79     3174.54     36.91 o 
   5   9   7      566.40      541.13     18.02 o 
   7   9   7     3541.43     3375.85     49.70 o 
   9   9   7     2204.82     2096.77     42.17 o 
  11   9   7       35.24       42.01     16.25 o 
  13   9   7       26.19       24.75     18.13 o 
 -14  10   7        2.86        0.00     24.77 o 
 -12  10   7      135.87      130.88     19.09 o 
 -10  10   7      215.46      299.06     23.77 o 
  -8  10   7      759.89      775.49     24.69 o 
  -6  10   7     1446.68     1411.20     28.88 o 
  -4  10   7        0.60       13.26      7.13 o 
  -2  10   7      910.11      866.39     31.27 o 
   0  10   7     3722.06     3898.08     36.93 o 
   2  10   7      134.57      167.80     10.76 o 
   4  10   7     1232.03     1236.33     24.41 o 
   6  10   7     1368.78     1255.42     26.23 o 
   8  10   7      468.56      442.55     23.55 o 
  10  10   7      116.96      114.83     18.31 o 
  12  10   7      692.33      698.36     38.82 o 
 -15  11   7      265.62      275.32     34.41 o 
 -13  11   7      109.60       73.13     18.20 o 
 -11  11   7        0.30       21.71     14.00 o 
  -9  11   7     1952.22     1724.40     36.83 o 
  -7  11   7      547.46      543.10     22.29 o 
  -5  11   7      155.85      146.75     12.69 o 
  -3  11   7     2707.27     2412.02     39.91 o 
  -1  11   7     4847.18     4765.93     50.23 o 
   1  11   7        4.57       28.90      9.01 o 
   3  11   7      482.28      517.96     17.36 o 
   5  11   7     1728.30     1692.97     29.95 o 
   7  11   7      274.42      308.55     19.67 o 
   9  11   7      181.75      138.83     16.51 o 
  11  11   7      485.66      545.07     34.04 o 
  13  11   7      902.26      959.35     46.14 o 
 -14  12   7      982.98     1050.51     52.14 o 
 -12  12   7      405.22      421.06     29.89 o 
 -10  12   7        0.10        0.00     10.30 o 
  -8  12   7      489.49      426.78     22.23 o 
  -6  12   7      931.01     1003.61     26.54 o 
  -4  12   7     6770.88     6589.81     66.34 o 
  -2  12   7     1058.07     1013.34     23.45 o 
   0  12   7      608.84      602.24     19.15 o 
   2  12   7      977.54      888.46     20.75 o 
   4  12   7     1041.94     1047.49     24.39 o 
   6  12   7     1690.48     1581.73     30.53 o 
   8  12   7      256.70      234.50     18.78 o 
  10  12   7       38.27       46.32     15.73 o 
  12  12   7      367.98      392.90     31.03 o 
 -13  13   7       51.76       41.45     26.51 o 
 -11  13   7      439.12      468.08     30.52 o 
  -9  13   7     1091.07     1130.19     32.15 o 
  -7  13   7      821.59      714.60     32.68 o 
  -5  13   7      182.84      164.98     17.68 o 
  -3  13   7     4481.49     4115.45     52.63 o 
  -1  13   7     1311.17     1289.15     27.36 o 
   1  13   7     2847.45     2756.73     49.57 o 
   3  13   7     1984.17     1902.85     31.41 o 
   5  13   7     2024.06     1988.77     46.09 o 
   7  13   7        1.13        0.00     10.32 o 
   9  13   7      144.64      154.37     16.89 o 
  11  13   7       64.90       98.76     20.35 o 
 -14  14   7      798.27      830.45     64.59 o 
 -12  14   7      357.57      328.00     33.95 o 
 -10  14   7      369.49      360.71     27.02 o 
  -8  14   7      555.44      601.45     25.89 o 
  -6  14   7     1010.41      914.76     32.91 o 
  -4  14   7       25.19       25.02      9.89 o 
  -2  14   7     1479.52     1353.00     32.25 o 
   0  14   7      301.90      313.29     17.56 o 
   2  14   7      308.44      284.74     15.15 o 
   4  14   7      331.77      358.57     17.93 o 
   6  14   7        0.03        4.79      9.12 o 
   8  14   7      373.34      433.01     25.14 o 
  10  14   7        4.58       14.01     17.46 o 
  12  14   7       14.90        0.00     16.26 o 
 -13  15   7        6.16        0.00     17.66 o 
 -11  15   7      532.17      556.47     54.83 o 
  -9  15   7      530.97      554.02     31.99 o 
  -7  15   7      176.29      152.66     19.55 o 
  -5  15   7      147.56      136.43     18.05 o 
  -3  15   7     1422.41     1339.68     38.22 o 
  -1  15   7     9385.78     8716.90    100.20 o 
   1  15   7     1292.84     1470.37     32.56 o 
   3  15   7     2041.21     2017.12     34.08 o 
   5  15   7     1998.67     1889.02     35.23 o 
   7  15   7       10.57        4.05     11.13 o 
   9  15   7        4.39       15.91     13.02 o 
  11  15   7        2.69        0.00     17.22 o 
 -12  16   7      177.72      184.38     29.69 o 
 -10  16   7        6.99        0.00     17.39 o 
  -8  16   7        9.26       18.21     15.23 o 
  -6  16   7     1301.43     1176.80     38.57 o 
  -4  16   7       11.39        2.24     11.65 o 
  -2  16   7     1635.50     1459.24     41.69 o 
   0  16   7     3123.46     3099.54     58.36 o 
   2  16   7      242.60      203.84     20.95 o 
   4  16   7     2768.37     2625.99     46.16 o 
   6  16   7       57.47       67.57     14.00 o 
   8  16   7       23.49       23.99     13.44 o 
  10  16   7      109.72      159.31     22.98 o 
 -11  17   7      318.50      336.30     35.08 o 
  -9  17   7      412.86      401.28     29.73 o 
  -7  17   7       90.86      107.25     18.62 o 
  -5  17   7       93.24       91.63     17.61 o 
  -3  17   7      909.69      875.05     34.06 o 
  -1  17   7      149.89      130.36     18.43 o 
   1  17   7      535.86      455.99     28.81 o 
   3  17   7        5.78        0.03     12.42 o 
   5  17   7      173.61      193.37     21.64 o 
   7  17   7      170.95      154.52     20.65 o 
   9  17   7      321.82      320.58     33.06 o 
 -12  18   7      328.45      341.98     36.53 o 
 -10  18   7      312.38      329.35     34.02 o 
  -8  18   7       13.68       36.67     17.42 o 
  -6  18   7      177.15      178.94     21.51 o 
  -4  18   7       23.15       27.48     14.81 o 
  -2  18   7       46.84       52.26     15.27 o 
   0  18   7      351.71      362.46     26.67 o 
   2  18   7      563.81      581.81     32.52 o 
   4  18   7     1802.42     1832.53     48.34 o 
   6  18   7      222.01      211.72     27.69 o 
   8  18   7       35.83       33.79     37.48 o 
  10  18   7       22.26       57.97     45.98 o 
 -11  19   7      282.31      304.55     35.74 o 
  -9  19   7      728.99      704.28     39.43 o 
  -7  19   7      964.93      970.11     39.76 o 
  -5  19   7        5.94        5.24     14.49 o 
  -3  19   7       23.28        0.00     12.90 o 
  -1  19   7      179.30      155.35     20.34 o 
   1  19   7      211.33      212.43     22.89 o 
   3  19   7        1.04       10.18     14.86 o 
   5  19   7      129.85      188.20     22.11 o 
   7  19   7      103.37      107.64     30.88 o 
   9  19   7       16.62        0.46     25.89 o 
 -10  20   7       57.18       29.12     34.36 o 
  -8  20   7       29.11       38.06     18.29 o 
  -6  20   7       25.39       48.87     19.76 o 
  -4  20   7      787.90      773.83     39.38 o 
  -2  20   7      487.83      526.89     32.65 o 
   0  20   7       46.02       53.68     15.94 o 
   2  20   7      883.79      868.05     42.13 o 
   4  20   7      450.00      473.71     31.12 o 
   6  20   7      276.69      275.92     40.99 o 
   8  20   7      407.43      467.17     50.88 o 
  -9  21   7        4.16        0.00     19.32 o 
  -7  21   7     1369.83     1379.74     52.37 o 
  -5  21   7      264.31      331.12     29.72 o 
  -3  21   7      183.51      216.80     24.62 o 
  -1  21   7      192.67      180.13     21.21 o 
   1  21   7        3.41        4.69     14.66 o 
   3  21   7        0.30        2.73     18.16 o 
   5  21   7        0.86       46.46     36.48 o 
   7  21   7       40.68       19.04     25.49 o 
  -8  22   7       49.65       82.44     21.49 o 
  -6  22   7      520.29      558.72     36.79 o 
  -4  22   7        0.47       30.50     16.08 o 
  -2  22   7      164.12      155.10     25.68 o 
   0  22   7       48.39       37.78     20.88 o 
   2  22   7      168.49      161.80     28.45 o 
   4  22   7       45.79       25.73     19.99 o 
   6  22   7      290.97      343.76     47.70 o 
  -7  23   7       33.89       75.74     19.55 o 
  -5  23   7      236.95      209.84     25.22 o 
  -3  23   7      493.16      506.03     41.83 o 
  -1  23   7       36.58       61.17     22.90 o 
   1  23   7       16.92       14.16     19.90 o 
   3  23   7      150.78      167.43     42.75 o 
  -4  24   7      185.34      188.61     36.21 o 
  -2  24   7     1421.78     1559.00     62.39 o 
   0  24   7       37.60       37.05     23.81 o 
   2  24   7        7.35        0.00     20.68 o 
 -16   0   8      300.76      327.52     40.99 o 
 -14   0   8       13.68        0.00     18.33 o 
 -12   0   8     2035.75     1879.04     49.31 o 
 -10   0   8      930.70      955.87     33.31 o 
  -8   0   8      349.23      357.20     21.34 o 
  -6   0   8     8626.67     9166.94    140.59 o 
  -4   0   8        2.59        0.00      5.95 o 
  -2   0   8     4237.31     4691.42     54.17 o 
   0   0   8      732.16      886.37     21.46 o 
   2   0   8    13752.12    13266.55    118.48 o 
   4   0   8      896.41      909.65     33.89 o 
   6   0   8        9.35        4.59     11.92 o 
   8   0   8    12571.57    11533.36    403.29 o 
  10   0   8      251.22      315.56     35.56 o 
  12   0   8      895.40      769.53     55.11 o 
  14   0   8      208.15      204.89     59.97 o 
 -17   1   8        2.24        2.69     23.23 o 
 -15   1   8       52.01       66.69     18.29 o 
 -13   1   8       19.72       32.79     15.27 o 
 -11   1   8      232.44      217.86     15.04 o 
  -9   1   8      167.82      201.04     11.83 o 
  -7   1   8      288.48      369.32     14.66 o 
  -5   1   8     3384.26     3531.90     35.10 o 
  -3   1   8       56.72       70.11      6.18 o 
  -1   1   8     1042.71     1117.64     16.26 o 
   1   1   8     3316.49     3391.42     32.74 o 
   3   1   8       85.42       85.33      8.08 o 
   5   1   8      705.34      781.55     18.35 o 
   7   1   8      149.25      203.43     13.11 o 
   9   1   8      234.77      222.59     21.43 o 
  11   1   8      283.47      190.22     25.10 o 
  13   1   8       52.70       65.70     17.48 o 
 -16   2   8      230.07      245.92     26.18 o 
 -14   2   8      106.89       68.58     17.10 o 
 -12   2   8     2266.05     2218.40     37.09 o 
 -10   2   8      343.94      356.02     19.80 o 
  -8   2   8       38.23       51.00      8.67 o 
  -6   2   8     1881.60     1742.73     25.64 o 
  -4   2   8        1.53        0.90      5.16 o 
  -2   2   8        3.52        6.39      5.12 o 
   0   2   8    14732.22    15692.74     93.64 o 
   2   2   8     6332.64     6357.23     50.08 o 
   4   2   8      191.14      274.05     12.50 o 
   6   2   8        0.49        0.00      5.70 o 
   8   2   8      605.79      577.28     28.51 o 
  10   2   8      388.64      383.91     27.17 o 
  12   2   8      598.29      675.46     37.85 o 
  14   2   8      461.79      489.26     36.36 o 
 -17   3   8       12.51        0.00     16.23 o 
 -15   3   8      836.67      885.76     38.57 o 
 -13   3   8        0.26       19.41     14.16 o 
 -11   3   8      619.14      644.57     30.29 o 
  -9   3   8      633.96      642.22     19.84 o 
  -7   3   8     2682.07     2646.89     33.22 o 
  -5   3   8      186.10      213.36     10.58 o 
  -3   3   8     1690.94     1883.38     21.97 o 
  -1   3   8    11296.49    12005.28     65.25 o 
   1   3   8     1933.05     1967.37     24.09 o 
   3   3   8     2849.06     2703.30     31.25 o 
   5   3   8     5735.69     5787.48     51.83 o 
   7   3   8     3334.09     3160.54     48.70 o 
   9   3   8     1323.06     1250.75     40.25 o 
  11   3   8      524.83      499.84     34.19 o 
  13   3   8      334.92      338.70     29.84 o 
 -16   4   8        2.41       17.22     17.80 o 
 -14   4   8       68.52       27.93     14.48 o 
 -12   4   8      847.04      830.55     28.22 o 
 -10   4   8        1.77        7.10      7.97 o 
  -8   4   8       94.69      100.96     12.15 o 
  -6   4   8       40.60       37.32      6.68 o 
  -4   4   8        0.78        4.80      4.27 o 
  -2   4   8      868.10      832.98     20.73 o 
   0   4   8     1617.75     1520.96     21.45 o 
   2   4   8     7824.11     8208.79     60.02 o 
   4   4   8      886.14      824.46     18.42 o 
   6   4   8     2078.17     1977.14     29.26 o 
   8   4   8      893.74      755.22     30.07 o 
  10   4   8      101.51       69.54     17.10 o 
  12   4   8       43.80       35.85     16.13 o 
  14   4   8        8.68       67.49     22.50 o 
 -15   5   8      127.67       93.90     25.55 o 
 -13   5   8     1532.38     1554.62     37.49 o 
 -11   5   8      217.02      204.54     14.41 o 
  -9   5   8     3759.35     3628.94     43.01 o 
  -7   5   8      120.25      104.63      9.28 o 
  -5   5   8     1359.30     1424.47     21.77 o 
  -3   5   8     3129.02     2843.70     34.24 o 
  -1   5   8    21437.08    22481.89    157.10 o 
   1   5   8       80.16      166.02     10.24 o 
   3   5   8     8944.64     9440.98     68.98 o 
   5   5   8      510.75      551.09     18.90 o 
   7   5   8     2545.23     2192.45     47.74 o 
   9   5   8      115.12       96.57     16.78 o 
  11   5   8      235.82      226.46     32.46 o 
  13   5   8      312.53      394.02     30.95 o 
 -16   6   8       38.61       59.32     22.13 o 
 -14   6   8       43.78       40.29     19.70 o 
 -12   6   8      103.27      124.66     15.13 o 
 -10   6   8      296.60      282.42     15.90 o 
  -8   6   8       14.99       22.61      7.67 o 
  -6   6   8     1762.93     1604.28     24.04 o 
  -4   6   8    14123.81    14627.40     94.30 o 
  -2   6   8     4064.03     3904.75     40.92 o 
   0   6   8      842.83      906.92     16.14 o 
   2   6   8     1025.90     1070.24     19.70 o 
   4   6   8        9.49       12.57      7.26 o 
   6   6   8     1309.57     1299.03     24.28 o 
   8   6   8      275.63      279.53     18.26 o 
  10   6   8       23.76        8.05     14.44 o 
  12   6   8        3.52        6.02     15.41 o 
  14   6   8       42.32       46.94     18.49 o 
 -15   7   8      190.00      214.98     35.55 o 
 -13   7   8      251.28      231.11     22.56 o 
 -11   7   8      573.77      592.46     27.56 o 
  -9   7   8        0.61        3.93      7.60 o 
  -7   7   8     1311.10     1209.27     22.79 o 
  -5   7   8     4649.76     4810.66     41.50 o 
  -3   7   8      801.98      731.37     32.66 o 
  -1   7   8      250.76      235.35     15.79 o 
   1   7   8      159.93      160.82     10.27 o 
   3   7   8      233.72      200.10     11.32 o 
   5   7   8     1696.34     1692.59     27.80 o 
   7   7   8     2871.67     2686.84     43.50 o 
   9   7   8      769.57      707.16     32.85 o 
  11   7   8       73.69       69.46     17.65 o 
  13   7   8        4.55       10.29     16.94 o 
 -16   8   8       83.96      100.03     26.59 o 
 -14   8   8       55.78       42.48     19.20 o 
 -12   8   8        0.23        1.48     13.29 o 
 -10   8   8     3154.80     2852.98     40.39 o 
  -8   8   8       29.07       38.82     12.27 o 
  -6   8   8      232.65      241.80     11.59 o 
  -4   8   8     1147.37     1339.88     27.94 o 
  -2   8   8      872.95      900.38     19.10 o 
   0   8   8       10.30       13.84      4.28 o 
   2   8   8     1711.06     1600.78     26.50 o 
   4   8   8     2953.69     3057.75     37.53 o 
   6   8   8       84.27       79.15      9.72 o 
   8   8   8       65.54       60.25     13.08 o 
  10   8   8        1.85        0.00     17.46 o 
  12   8   8       49.60       14.93     16.28 o 
 -15   9   8       65.88       77.93     29.44 o 
 -13   9   8      509.07      510.71     31.72 o 
 -11   9   8      307.55      310.04     20.88 o 
  -9   9   8     8930.10     8302.62     82.07 o 
  -7   9   8     2592.98     2794.96     46.23 o 
  -5   9   8      270.72      343.51     15.59 o 
  -3   9   8     3869.97     4031.48     56.83 o 
  -1   9   8        1.71        0.00      8.07 o 
   1   9   8      380.55      496.02     14.53 o 
   3   9   8     1019.82     1108.97     22.37 o 
   5   9   8      579.25      568.73     18.91 o 
   7   9   8     1591.87     1507.51     40.95 o 
   9   9   8     2015.95     1947.22     51.65 o 
  11   9   8     3032.87     3172.34     66.97 o 
  13   9   8       50.04       74.10     20.98 o 
 -14  10   8        0.09        0.00     27.67 o 
 -12  10   8      327.97      382.58     27.24 o 
 -10  10   8     1820.03     1728.83     37.51 o 
  -8  10   8     2485.21     2532.93     44.00 o 
  -6  10   8     6523.46     6714.19     66.81 o 
  -4  10   8     7142.66     7011.12     64.38 o 
  -2  10   8      171.82      134.59     14.36 o 
   0  10   8      744.80      860.98     28.46 o 
   2  10   8        1.91        0.00      6.36 o 
   4  10   8      488.76      535.65     18.82 o 
   6  10   8      103.35      120.14     12.77 o 
   8  10   8     1640.88     1637.24     37.53 o 
  10  10   8        0.02        0.00     14.57 o 
  12  10   8       12.89       10.90     15.53 o 
 -15  11   8       25.38        0.00     64.97 o 
 -13  11   8      332.78      355.26     28.72 o 
 -11  11   8     1137.07     1036.46     36.24 o 
  -9  11   8      803.53      809.54     27.16 o 
  -7  11   8      126.53       90.04     12.09 o 
  -5  11   8     1725.47     1689.49     30.71 o 
  -3  11   8      514.55      488.88     21.63 o 
  -1  11   8       50.69       50.92      5.52 o 
   1  11   8     2228.44     2370.67     30.95 o 
   3  11   8      938.69      870.15     21.28 o 
   5  11   8      336.84      336.75     18.85 o 
   7  11   8       46.15       35.56     11.76 o 
   9  11   8      473.85      487.25     30.32 o 
  11  11   8     1476.69     1479.08     48.22 o 
  13  11   8        8.88       11.53     17.46 o 
 -14  12   8      319.25      381.58     45.58 o 
 -12  12   8      255.43      333.01     32.94 o 
 -10  12   8      284.32      262.81     20.13 o 
  -8  12   8      126.65       79.75     12.76 o 
  -6  12   8     1689.96     1724.93     33.37 o 
  -4  12   8     1619.32     1606.85     39.70 o 
  -2  12   8     3600.46     3237.71     54.70 o 
   0  12   8     1496.97     1313.27     21.98 o 
   2  12   8      733.28      745.18     22.11 o 
   4  12   8     6983.29     6893.31     64.32 o 
   6  12   8        0.37       15.19     11.91 o 
   8  12   8      323.39      339.72     22.98 o 
  10  12   8       69.88       54.22     18.18 o 
  12  12   8       40.04       28.79     18.28 o 
 -13  13   8       99.39      104.61     25.42 o 
 -11  13   8      149.21      160.45     26.27 o 
  -9  13   8       59.91       29.76     13.91 o 
  -7  13   8     2474.81     2429.24     59.29 o 
  -5  13   8        9.81       26.29     15.15 o 
  -3  13   8    10688.45    10467.04    110.34 o 
  -1  13   8       76.21      107.19     15.12 o 
   1  13   8       45.61       84.37      9.27 o 
   3  13   8        4.44        7.00      7.84 o 
   5  13   8     2037.65     2076.06     37.15 o 
   7  13   8      162.45      181.03     17.38 o 
   9  13   8        2.47       23.66     12.72 o 
  11  13   8       84.88      105.51     19.78 o 
 -14  14   8       53.30       64.61     45.98 o 
 -12  14   8       82.79      119.84     24.54 o 
 -10  14   8       11.20        6.70     14.33 o 
  -8  14   8      108.93      101.84     17.17 o 
  -6  14   8     1021.95      992.44     38.37 o 
  -4  14   8      141.73      114.22     16.90 o 
  -2  14   8     1080.54      994.68     33.48 o 
   0  14   8     2565.60     2509.10     50.80 o 
   2  14   8     2103.81     2143.86     38.63 o 
   4  14   8      707.39      657.10     22.32 o 
   6  14   8       74.63       59.36     13.06 o 
   8  14   8      275.37      265.67     20.88 o 
  10  14   8       74.83       74.27     20.77 o 
 -13  15   8      277.26      289.07     34.80 o 
 -11  15   8      201.52      198.43     28.37 o 
  -9  15   8        0.75       10.79     13.90 o 
  -7  15   8     1177.61     1222.16     39.68 o 
  -5  15   8      541.93      540.61     30.02 o 
  -3  15   8      222.00      145.77     18.28 o 
  -1  15   8     1860.56     1682.58     43.72 o 
   1  15   8      226.12      226.28     20.58 o 
   3  15   8     1797.46     1756.53     56.88 o 
   5  15   8      475.83      451.18     23.99 o 
   7  15   8      184.08      121.64     16.58 o 
   9  15   8       16.17        0.00     15.02 o 
  11  15   8      226.88      265.54     33.22 o 
 -12  16   8       19.17       50.36     22.47 o 
 -10  16   8       15.72       22.22     15.50 o 
  -8  16   8       13.32       48.73     16.26 o 
  -6  16   8      439.11      483.53     30.66 o 
  -4  16   8      125.09       87.29     18.32 o 
  -2  16   8      203.50      249.76     31.27 o 
   0  16   8     2403.42     2270.38     50.81 o 
   2  16   8     8912.73     8352.68    113.97 o 
   4  16   8       57.98       44.01     15.00 o 
   6  16   8        6.46       15.23     13.93 o 
   8  16   8      923.22      991.57     38.97 o 
  10  16   8      143.58      163.81     28.27 o 
 -11  17   8        2.17        0.00     18.39 o 
  -9  17   8        0.18       34.84     15.27 o 
  -7  17   8      122.44       94.41     18.96 o 
  -5  17   8       17.88       19.54     14.06 o 
  -3  17   8      382.50      366.08     27.91 o 
  -1  17   8      393.84      373.14     26.34 o 
   1  17   8      403.13      407.81     28.12 o 
   3  17   8     1074.38     1144.43     41.69 o 
   5  17   8      261.10      309.78     25.36 o 
   7  17   8       78.45      103.78     22.49 o 
   9  17   8      136.06      202.60     28.86 o 
 -12  18   8       23.77       22.32     45.62 o 
 -10  18   8       53.02       74.88     24.24 o 
  -8  18   8     1870.66     2038.38     54.60 o 
  -6  18   8      373.70      366.24     28.72 o 
  -4  18   8       88.56       86.61     17.80 o 
  -2  18   8        6.92       18.73     14.36 o 
   0  18   8     1095.98     1081.86     38.32 o 
   2  18   8        5.98       13.85     14.60 o 
   4  18   8       82.49       58.73     16.83 o 
   6  18   8        0.98        0.00     17.09 o 
   8  18   8       13.81       17.19     20.00 o 
 -11  19   8     1893.37     2024.24     70.32 o 
  -9  19   8       11.75       30.18     18.17 o 
  -7  19   8        2.67        0.62     14.67 o 
  -5  19   8      529.24      592.83     35.07 o 
  -3  19   8      876.54      845.11     36.66 o 
  -1  19   8       50.82       38.04     26.26 o 
   1  19   8        6.69       13.91     15.58 o 
   3  19   8      883.41      869.35     37.52 o 
   5  19   8      732.99      761.96     44.41 o 
   7  19   8        0.12        6.13     24.19 o 
 -10  20   8        0.17       30.67     21.79 o 
  -8  20   8      102.15       97.94     21.03 o 
  -6  20   8        0.33        0.00     14.97 o 
  -4  20   8      277.82      293.61     26.54 o 
  -2  20   8      120.02      111.81     20.41 o 
   0  20   8        0.02       13.59     14.26 o 
   2  20   8     1089.01     1064.04     40.30 o 
   4  20   8       23.57       16.27     15.92 o 
   6  20   8      325.20      383.32     45.55 o 
  -9  21   8     3670.86     3834.49     79.29 o 
  -7  21   8       55.26       72.25     19.66 o 
  -5  21   8       14.54       31.11     21.68 o 
  -3  21   8      633.74      728.26     39.34 o 
  -1  21   8      305.64      350.49     30.87 o 
   1  21   8        3.38        0.00     14.15 o 
   3  21   8       30.30       44.26     21.79 o 
   5  21   8      105.30      114.21     31.00 o 
  -8  22   8      154.94      146.79     25.51 o 
  -6  22   8      558.47      553.46     37.18 o 
  -4  22   8      492.75      545.81     36.63 o 
  -2  22   8        0.70       17.52     15.65 o 
   0  22   8      166.22      203.53     25.16 o 
   2  22   8      306.70      330.71     34.91 o 
   4  22   8        5.77       17.09     22.37 o 
  -5  23   8       92.42       97.83     21.92 o 
  -3  23   8        2.96       15.16     17.07 o 
  -1  23   8      175.30      168.21     29.28 o 
   1  23   8       15.47       31.99     24.03 o 
   3  23   8      170.69      157.43     34.28 o 
  -4  24   8      235.32      243.17     31.76 o 
  -2  24   8       40.47       13.58     22.63 o 
   0  24   8      215.33      154.07     44.80 o 
 -17   1   9       20.31       23.93     18.85 o 
 -15   1   9      224.03      218.42     24.46 o 
 -13   1   9     2047.47     2062.16     49.05 o 
 -11   1   9     3538.32     3394.42     45.19 o 
  -9   1   9     3630.88     3565.79     39.48 o 
  -7   1   9     3989.84     4069.05     42.44 o 
  -5   1   9      866.85      985.81     18.86 o 
  -3   1   9     3213.90     3284.18     32.36 o 
  -1   1   9     1000.07      964.40     19.73 o 
   1   1   9     1652.17     1647.52     23.27 o 
   3   1   9     1526.01     1671.53     25.45 o 
   5   1   9      453.41      377.26     16.39 o 
   7   1   9       31.30       38.59      9.66 o 
   9   1   9      321.67      342.81     25.55 o 
  11   1   9      480.62      455.06     30.75 o 
  13   1   9      179.56      172.50     26.71 o 
 -16   2   9       37.45       16.79     16.02 o 
 -14   2   9       84.55       59.80     16.47 o 
 -12   2   9      258.26      286.79     20.56 o 
 -10   2   9      952.59      986.81     24.31 o 
  -8   2   9     4305.84     4336.02     46.05 o 
  -6   2   9     1011.01     1065.78     23.09 o 
  -4   2   9       10.49        3.95      5.08 o 
  -2   2   9    16747.64    16972.19     99.13 o 
   0   2   9      590.47      675.83     14.59 o 
   2   2   9      366.30      277.09     12.03 o 
   4   2   9      383.07      379.54     21.64 o 
   6   2   9     2440.06     2524.65     33.80 o 
   8   2   9      105.02       83.01     15.43 o 
  10   2   9     2711.62     2554.31     56.61 o 
  12   2   9      151.95      181.76     23.30 o 
  14   2   9      142.73      140.36     24.18 o 
 -17   3   9      316.12      348.82     30.93 o 
 -15   3   9       27.99       19.83     18.51 o 
 -13   3   9        5.67        0.00     15.96 o 
 -11   3   9      437.24      504.49     32.37 o 
  -9   3   9     1780.28     1761.37     34.34 o 
  -7   3   9      966.08      980.39     21.27 o 
  -5   3   9       20.83       50.65      6.83 o 
  -3   3   9     4242.78     4326.68     40.31 o 
  -1   3   9    20670.35    21419.70    127.99 o 
   1   3   9        5.98        5.05      4.98 o 
   3   3   9      156.87      152.21      9.52 o 
   5   3   9     3294.62     2984.25     37.10 o 
   7   3   9      138.05       99.78     12.10 o 
   9   3   9     1472.15     1221.45     45.01 o 
  11   3   9       18.37       35.80     15.38 o 
  13   3   9       15.58        0.00     27.55 o 
 -16   4   9       83.18       72.97     23.70 o 
 -14   4   9        1.81       13.52     14.58 o 
 -12   4   9     1757.84     1744.51     33.82 o 
 -10   4   9       76.35      121.55     11.94 o 
  -8   4   9       23.17       33.32      7.56 o 
  -6   4   9     2921.68     2976.58     34.37 o 
  -4   4   9     1464.72     1435.15     20.74 o 
  -2   4   9     1991.66     2003.29     29.65 o 
   0   4   9        2.91       12.05      8.70 o 
   2   4   9     6227.61     7100.18     56.18 o 
   4   4   9     1890.00     1813.12     27.71 o 
   6   4   9     2887.85     2903.16     37.37 o 
   8   4   9      128.96      108.82     17.35 o 
  10   4   9      487.93      518.29     38.10 o 
  12   4   9      255.14      261.34     25.75 o 
  14   4   9       83.61       63.61     21.93 o 
 -15   5   9       29.49       26.68     19.60 o 
 -13   5   9     1061.99     1093.71     41.15 o 
 -11   5   9      105.14       84.98     13.52 o 
  -9   5   9       51.34       61.02     10.46 o 
  -7   5   9       14.87       21.06      6.79 o 
  -5   5   9     3741.71     3841.10     41.49 o 
  -3   5   9     1807.98     2022.32     30.03 o 
  -1   5   9    10105.75    10978.75     85.90 o 
   1   5   9     1648.82     1739.21     28.16 o 
   3   5   9     1904.41     1997.18     28.48 o 
   5   5   9     3015.02     2685.90     41.01 o 
   7   5   9      322.02      294.84     18.04 o 
   9   5   9      443.45      428.97     28.03 o 
  11   5   9      948.70      887.69     38.45 o 
  13   5   9      130.14       69.91     20.63 o 
 -16   6   9       58.56       68.75     23.15 o 
 -14   6   9        7.22        0.00     20.11 o 
 -12   6   9       39.55       49.20     13.03 o 
 -10   6   9        7.09       33.63      9.41 o 
  -8   6   9       83.55      105.61     10.47 o 
  -6   6   9      639.64      660.05     16.46 o 
  -4   6   9      757.53      830.38     19.50 o 
  -2   6   9     4491.56     4220.08     45.04 o 
   0   6   9     7086.71     7011.70     51.16 o 
   2   6   9      228.39      181.35     10.49 o 
   4   6   9     3924.74     3961.61     43.00 o 
   6   6   9        0.43        2.21      7.00 o 
   8   6   9     1457.88     1397.76     33.61 o 
  10   6   9       68.92       75.69     16.78 o 
  12   6   9      193.83      201.48     24.04 o 
 -15   7   9        3.14        0.00     17.95 o 
 -13   7   9      597.07      568.50     32.00 o 
 -11   7   9     1479.62     1418.11     30.30 o 
  -9   7   9     1254.03     1331.49     26.93 o 
  -7   7   9      122.04      105.10      9.76 o 
  -5   7   9      229.14      276.16     20.72 o 
  -3   7   9     3334.07     3395.46     38.83 o 
  -1   7   9     2418.86     2584.31     39.41 o 
   1   7   9     1266.98     1534.65     24.21 o 
   3   7   9      338.71      374.58     14.74 o 
   5   7   9     1210.50     1137.68     25.57 o 
   7   7   9        0.71        0.00      9.58 o 
   9   7   9      185.92      159.45     19.10 o 
  11   7   9      509.36      543.87     33.64 o 
  13   7   9      229.66      201.75     25.64 o 
 -16   8   9       66.70      110.12     34.94 o 
 -14   8   9        4.54        0.00     18.16 o 
 -12   8   9       86.20       93.99     17.37 o 
 -10   8   9      106.14      121.52     19.53 o 
  -8   8   9      503.57      456.21     19.51 o 
  -6   8   9     2481.07     2440.47     31.19 o 
  -4   8   9      469.00      399.20     31.61 o 
  -2   8   9      158.39      172.06     15.45 o 
   0   8   9      723.20      723.42     20.36 o 
   2   8   9       49.23       96.47     16.54 o 
   4   8   9     3646.21     3791.06     43.31 o 
   6   8   9      185.00      198.49     13.45 o 
   8   8   9     1158.47     1186.30     32.32 o 
  10   8   9      297.77      266.25     41.40 o 
  12   8   9      264.06      322.28     28.45 o 
 -15   9   9        1.44       31.20     26.50 o 
 -13   9   9      474.32      506.57     31.10 o 
 -11   9   9      770.62      723.81     28.01 o 
  -9   9   9     1604.04     1420.34     33.13 o 
  -7   9   9     1481.24     1308.55     31.06 o 
  -5   9   9       36.45       11.96      6.96 o 
  -3   9   9      138.67      192.16     20.77 o 
  -1   9   9      536.37      607.56     18.46 o 
   1   9   9     6279.27     6069.28     51.72 o 
   3   9   9        1.36        4.25      9.01 o 
   5   9   9       26.93       35.78      9.54 o 
   7   9   9        4.48        9.75     10.59 o 
   9   9   9       48.98       75.62     16.74 o 
  11   9   9      689.98      696.75     54.82 o 
  13   9   9      259.11      214.46     25.80 o 
 -14  10   9       59.53       60.84     28.98 o 
 -12  10   9       67.81       98.37     18.09 o 
 -10  10   9     1074.96     1088.73     41.05 o 
  -8  10   9       43.89       36.19     10.74 o 
  -6  10   9      427.70      450.27     22.64 o 
  -4  10   9     1421.89     1462.89     36.47 o 
  -2  10   9      482.52      521.70     24.81 o 
   0  10   9      576.07      555.77     13.98 o 
   2  10   9      560.69      593.60     17.51 o 
   4  10   9     2835.20     2783.59     41.79 o 
   6  10   9     5384.53     5306.74     64.41 o 
   8  10   9     1549.44     1540.34     37.97 o 
  10  10   9        2.59       38.84     15.74 o 
  12  10   9      408.05      416.64     32.99 o 
 -15  11   9        2.38       14.72     27.33 o 
 -13  11   9      113.69      111.99     25.30 o 
 -11  11   9     1006.02     1001.05     36.68 o 
  -9  11   9      235.25      201.24     22.36 o 
  -7  11   9       38.90       53.36     14.32 o 
  -5  11   9     4165.98     4161.95     64.31 o 
  -3  11   9     4082.93     3877.55     60.13 o 
  -1  11   9     1221.49     1196.18     22.99 o 
   1  11   9       14.48       23.13      8.74 o 
   3  11   9        0.19       12.56      8.50 o 
   5  11   9      133.47      142.82     20.93 o 
   7  11   9      606.02      610.77     26.58 o 
   9  11   9        2.79        0.00     12.63 o 
  11  11   9       51.88       66.38     18.33 o 
 -14  12   9       67.45       41.29     29.17 o 
 -12  12   9      333.03      289.00     31.77 o 
 -10  12   9        0.71        0.00     12.38 o 
  -8  12   9       14.05        2.84     12.98 o 
  -6  12   9      482.47      362.07     24.70 o 
  -4  12   9     3692.19     3377.86     58.04 o 
  -2  12   9     1452.85     1403.76     37.57 o 
   0  12   9        0.01        0.00      8.37 o 
   2  12   9     1100.57     1075.60     36.80 o 
   4  12   9     2328.46     2213.29     37.79 o 
   6  12   9     1425.65     1513.09     35.50 o 
   8  12   9      265.93      245.66     19.62 o 
  10  12   9        0.74       11.72     14.63 o 
  12  12   9       11.14       54.64     19.38 o 
 -13  13   9      579.39      633.13     44.70 o 
 -11  13   9      543.81      651.28     42.89 o 
  -9  13   9      263.26      267.34     24.01 o 
  -7  13   9        2.75        3.46     12.55 o 
  -5  13   9      177.30      188.08     19.24 o 
  -3  13   9       22.80        8.69     12.00 o 
  -1  13   9      312.59      406.03     25.63 o 
   1  13   9      448.44      409.69     25.24 o 
   3  13   9        0.43        6.78     10.16 o 
   5  13   9      886.97      953.66     30.12 o 
   7  13   9       50.03       50.69     13.30 o 
   9  13   9       36.84       38.63     18.89 o 
  11  13   9      156.53      182.25     23.72 o 
 -14  14   9      361.20      430.50     53.35 o 
 -12  14   9      179.36      205.88     29.81 o 
 -10  14   9      505.31      534.63     34.33 o 
  -8  14   9      837.57      813.15     34.86 o 
  -6  14   9       29.59       12.78     12.78 o 
  -4  14   9     1013.14      977.07     34.57 o 
  -2  14   9      313.82      322.07     23.62 o 
   0  14   9        1.52        0.00      9.82 o 
   2  14   9       95.32       73.88     15.59 o 
   4  14   9       17.49        5.51     10.98 o 
   6  14   9      775.24      812.18     33.75 o 
   8  14   9      512.05      529.25     32.16 o 
  10  14   9      292.39      295.09     33.44 o 
 -13  15   9     3016.48     3242.40    112.87 o 
 -11  15   9      276.79      306.31     33.50 o 
  -9  15   9       70.44       51.03     16.59 o 
  -7  15   9      626.98      658.76     34.77 o 
  -5  15   9     4815.70     4371.46     72.05 o 
  -3  15   9      135.98       75.29     15.64 o 
  -1  15   9      815.96      710.73     32.06 o 
   1  15   9      221.56      224.10     23.80 o 
   3  15   9       33.10       33.05     13.79 o 
   5  15   9     1199.86     1230.40     33.94 o 
   7  15   9      237.60      198.57     22.37 o 
   9  15   9       12.00       30.39     24.37 o 
 -12  16   9      223.36      264.27     32.68 o 
 -10  16   9       28.78       33.10     16.76 o 
  -8  16   9      707.10      698.24     36.82 o 
  -6  16   9     1346.87     1473.50     44.40 o 
  -4  16   9      522.94      497.85     30.71 o 
  -2  16   9       49.39       73.04     15.95 o 
   0  16   9        4.62        0.14     12.12 o 
   2  16   9      828.67      816.71     35.60 o 
   4  16   9        1.69        0.00     12.41 o 
   6  16   9      292.23      332.20     31.60 o 
   8  16   9       12.85        0.00     15.44 o 
  10  16   9       32.80       40.74     23.14 o 
 -11  17   9      410.74      418.97     49.41 o 
  -9  17   9      115.09      121.10     20.76 o 
  -7  17   9        6.36       27.23     14.67 o 
  -5  17   9      769.04      716.78     35.83 o 
  -3  17   9        3.98       46.68     15.60 o 
  -1  17   9        6.61        0.00     12.98 o 
   1  17   9       73.84       44.34     15.49 o 
   3  17   9       57.81       69.32     17.29 o 
   5  17   9      254.44      357.07     32.38 o 
   7  17   9        0.73        0.00     16.86 o 
   9  17   9      142.10      175.91     49.97 o 
 -10  18   9      532.07      523.05     35.68 o 
  -8  18   9       34.49       24.47     16.28 o 
  -6  18   9        0.19        0.46     12.93 o 
  -4  18   9     1094.34     1140.68     40.50 o 
  -2  18   9     1660.39     1674.68     47.55 o 
   0  18   9      152.18      157.03     21.01 o 
   2  18   9      185.25      253.03     28.56 o 
   4  18   9        7.59       16.08     24.38 o 
   6  18   9      582.85      673.31     43.05 o 
   8  18   9      184.27      198.04     31.77 o 
 -11  19   9     1133.04     1084.79     56.01 o 
  -9  19   9       10.56        0.00     19.62 o 
  -7  19   9       60.37       67.20     19.91 o 
  -5  19   9     1088.97      986.77     39.23 o 
  -3  19   9       13.79       11.60     18.61 o 
  -1  19   9      485.59      489.42     32.51 o 
   1  19   9        0.57        0.00     15.41 o 
   3  19   9        0.04        8.99     20.49 o 
   5  19   9      104.62      105.69     24.59 o 
   7  19   9      327.73      422.24     45.59 o 
 -10  20   9     1172.33     1274.79     61.61 o 
  -8  20   9       15.41        2.47     17.44 o 
  -6  20   9      462.58      492.09     46.16 o 
  -4  20   9      940.26      986.76     41.07 o 
  -2  20   9        3.24       12.64     17.89 o 
   0  20   9       36.65       27.40     23.51 o 
   2  20   9       19.27        0.36     17.17 o 
   4  20   9       11.36       29.71     16.95 o 
   6  20   9       26.84       47.47     27.56 o 
  -9  21   9       21.62       57.92     20.81 o 
  -7  21   9      294.13      260.60     27.94 o 
  -5  21   9       30.04       18.21     18.56 o 
  -3  21   9      605.34      623.70     37.23 o 
  -1  21   9      430.76      464.57     33.39 o 
   1  21   9      153.83      130.38     22.21 o 
   3  21   9      187.14      165.76     23.52 o 
   5  21   9        6.74        0.00     25.18 o 
  -6  22   9       87.89      104.58     22.75 o 
  -4  22   9       54.36       42.61     19.58 o 
  -2  22   9        0.57       22.68     17.55 o 
   0  22   9      204.44      206.76     24.79 o 
   2  22   9       43.83       38.58     22.85 o 
   4  22   9       71.48       83.96     33.92 o 
  -5  23   9        5.21       45.60     19.17 o 
  -3  23   9       86.91      127.63     22.86 o 
  -1  23   9     1029.71      983.34     78.48 o 
   1  23   9       73.71       97.31     36.90 o 
   3  23   9      577.53      586.89     45.44 o 
 -16   0  10     1019.75     1078.33     60.77 o 
 -14   0  10      568.39      484.69     43.09 o 
 -12   0  10      410.05      390.13     28.82 o 
 -10   0  10     1176.77     1052.95     40.40 o 
  -8   0  10      634.27      557.35     25.87 o 
  -6   0  10        1.37        0.00      8.04 o 
  -4   0  10     3902.69     3855.17     53.54 o 
  -2   0  10    13689.42    14570.63    127.72 o 
   0   0  10      310.48      287.32     14.33 o 
   2   0  10     2302.82     2339.28     43.04 o 
   4   0  10      572.88      529.89     30.59 o 
   6   0  10     2247.62     2381.16     48.64 o 
   8   0  10      719.04      563.93     42.95 o 
  10   0  10      770.63      622.29     49.52 o 
  12   0  10      141.97      105.48     32.48 o 
 -17   1  10        0.01        0.00     20.05 o 
 -15   1  10       21.96       32.42     16.40 o 
 -13   1  10     2153.95     2200.25     50.43 o 
 -11   1  10       43.38       23.26      9.97 o 
  -9   1  10      844.14      850.69     20.72 o 
  -7   1  10       47.74       84.40      9.45 o 
  -5   1  10     3132.87     3137.01     34.64 o 
  -3   1  10      292.61      305.22     11.29 o 
  -1   1  10    11825.24    12312.98     80.73 o 
   1   1  10      506.72      491.61     14.16 o 
   3   1  10      423.46      465.54     15.31 o 
   5   1  10     1823.85     1671.28     29.20 o 
   7   1  10        5.30        0.00      8.24 o 
   9   1  10        0.30        7.33     12.07 o 
  11   1  10       56.13       59.41     17.17 o 
  13   1  10      687.65      782.94     41.41 o 
 -16   2  10       45.73       61.90     18.57 o 
 -14   2  10        9.28        5.03     14.47 o 
 -12   2  10       18.91       15.71     10.08 o 
 -10   2  10     1088.37      992.46     25.33 o 
  -8   2  10     2518.07     2609.72     35.82 o 
  -6   2  10      111.46      109.64      9.41 o 
  -4   2  10     2766.46     2836.76     31.77 o 
  -2   2  10      191.62      199.16     10.18 o 
   0   2  10      122.27      135.23     10.03 o 
   2   2  10       53.40       94.05     10.52 o 
   4   2  10       74.89      114.78     10.23 o 
   6   2  10      165.04      148.26     11.84 o 
   8   2  10      116.33       67.08     15.90 o 
  10   2  10      487.63      459.00     30.61 o 
  12   2  10       64.15      116.23     20.02 o 
 -15   3  10       89.39       95.04     19.44 o 
 -13   3  10      238.35      270.73     20.48 o 
 -11   3  10     3717.90     3773.75     48.71 o 
  -9   3  10      916.32      822.11     22.94 o 
  -7   3  10       40.39       21.07      7.38 o 
  -5   3  10        6.08        8.18      5.68 o 
  -3   3  10     2449.42     2738.90     29.62 o 
  -1   3  10     4911.87     5421.21     45.21 o 
   1   3  10     1986.52     2020.27     26.96 o 
   3   3  10       41.06       27.49      6.60 o 
   5   3  10     7276.48     7204.20     63.63 o 
   7   3  10       71.56       42.80     10.89 o 
   9   3  10      130.54       99.67     27.99 o 
  11   3  10      196.53      188.21     23.02 o 
  13   3  10      236.89      239.39     31.60 o 
 -16   4  10      103.71       93.34     24.22 o 
 -14   4  10       75.41       91.82     17.98 o 
 -12   4  10       27.34       38.33     10.87 o 
 -10   4  10      378.77      350.65     17.88 o 
  -8   4  10      179.84      189.38     12.60 o 
  -6   4  10      137.16      129.00      9.61 o 
  -4   4  10      180.91      184.16      9.24 o 
  -2   4  10      387.94      353.72     15.31 o 
   0   4  10     3086.10     3233.65     32.85 o 
   2   4  10     7666.24     7343.34     59.10 o 
   4   4  10     3188.42     2990.68     37.48 o 
   6   4  10        0.49        6.72      8.05 o 
   8   4  10     4505.00     4257.07     79.34 o 
  10   4  10     1030.79      950.83     38.24 o 
  12   4  10      192.79      211.81     24.97 o 
 -15   5  10      471.92      477.06     50.49 o 
 -13   5  10       50.47       43.49     13.43 o 
 -11   5  10      243.32      248.45     16.07 o 
  -9   5  10      121.84      131.78     11.83 o 
  -7   5  10     2025.19     2016.93     37.77 o 
  -5   5  10      104.84      113.12      8.67 o 
  -3   5  10     1993.10     2047.90     31.48 o 
  -1   5  10     2042.96     2185.96     36.20 o 
   1   5  10      144.61      165.96     13.80 o 
   3   5  10     2633.49     2625.46     48.72 o 
   5   5  10      179.88      195.57     12.63 o 
   7   5  10     2228.44     2152.74     39.76 o 
   9   5  10      147.45      158.35     23.23 o 
  11   5  10       87.51       48.50     16.67 o 
  13   5  10       76.54       76.20     22.79 o 
 -16   6  10        8.38        0.00     18.76 o 
 -14   6  10       61.01       69.44     21.04 o 
 -12   6  10       34.48       39.64     12.22 o 
 -10   6  10      262.35      233.45     15.00 o 
  -8   6  10     1150.66     1111.16     23.59 o 
  -6   6  10     1931.72     2044.39     28.27 o 
  -4   6  10       56.23       73.40      8.43 o 
  -2   6  10      727.92      733.21     19.53 o 
   0   6  10      817.98      999.12     25.60 o 
   2   6  10      187.66      232.24     11.61 o 
   4   6  10       60.02       26.25      7.96 o 
   6   6  10      534.74      514.96     22.47 o 
   8   6  10     2607.21     2413.45     59.55 o 
  10   6  10      554.80      562.11     33.53 o 
  12   6  10        0.53        0.00     26.23 o 
 -15   7  10      147.04      147.54     26.62 o 
 -13   7  10      334.19      357.13     26.73 o 
 -11   7  10       52.65       50.53     12.94 o 
  -9   7  10       74.22       67.68     10.28 o 
  -7   7  10      994.82      982.90     21.05 o 
  -5   7  10        1.28        8.35      6.48 o 
  -3   7  10     4003.24     4093.89     45.66 o 
  -1   7  10      536.19      454.87     17.03 o 
   1   7  10      850.09      900.45     18.77 o 
   3   7  10      538.94      552.02     27.56 o 
   5   7  10      588.14      689.01     19.92 o 
   7   7  10     7186.74     7068.45    104.39 o 
   9   7  10       46.19       48.86     15.51 o 
  11   7  10     1065.65     1013.88     42.21 o 
  13   7  10       81.12       62.62     19.49 o 
 -16   8  10       40.87       70.40     44.98 o 
 -14   8  10        1.62       15.88     24.71 o 
 -12   8  10      489.42      552.56     31.23 o 
 -10   8  10      518.51      482.98     23.94 o 
  -8   8  10       74.36       77.04     12.10 o 
  -6   8  10      422.12      453.24     28.76 o 
  -4   8  10     3075.15     3223.98     38.78 o 
  -2   8  10      291.00      354.09     15.13 o 
   0   8  10     1156.05     1265.31     27.49 o 
   2   8  10     1130.29     1185.22     22.35 o 
   4   8  10     1541.15     1605.81     28.81 o 
   6   8  10     2825.94     2728.14     45.25 o 
   8   8  10       14.58        0.00     11.05 o 
  10   8  10      417.32      345.50     27.96 o 
  12   8  10      264.96      257.67     27.01 o 
 -15   9  10       12.80       87.72     29.98 o 
 -13   9  10       32.59       36.79     19.71 o 
 -11   9  10       51.71       48.29     14.86 o 
  -9   9  10      759.23      697.16     25.18 o 
  -7   9  10      136.32      156.03     21.02 o 
  -5   9  10     5486.18     5228.43     81.72 o 
  -3   9  10       91.04       84.27     15.42 o 
  -1   9  10        6.85        7.60      7.46 o 
   1   9  10       81.18      104.75      8.73 o 
   3   9  10      123.53      123.67     18.21 o 
   5   9  10     4175.63     3940.76     47.34 o 
   7   9  10      462.05      489.75     24.44 o 
   9   9  10       13.64       26.70     14.70 o 
  11   9  10       41.11       24.41     22.79 o 
 -14  10  10        1.40       15.17     20.38 o 
 -12  10  10        2.64       18.10     17.77 o 
 -10  10  10       11.84        1.85     12.67 o 
  -8  10  10      491.31      401.26     26.39 o 
  -6  10  10      987.38      962.11     33.72 o 
  -4  10  10     5887.54     5554.17     78.33 o 
  -2  10  10      173.81      192.05     12.38 o 
   0  10  10       29.54       41.00      9.32 o 
   2  10  10      214.77      225.84     15.79 o 
   4  10  10        9.44        5.92      9.01 o 
   6  10  10      306.24      334.37     20.57 o 
   8  10  10      395.56      439.81     28.89 o 
  10  10  10      165.07      181.70     24.09 o 
  12  10  10       15.25        0.00     15.90 o 
 -15  11  10      102.06       95.85     48.47 o 
 -13  11  10       31.34       24.15     19.73 o 
 -11  11  10      189.14      213.71     25.48 o 
  -9  11  10       14.58        5.75     15.08 o 
  -7  11  10        3.98        6.93     21.93 o 
  -5  11  10     2458.26     2255.64     50.78 o 
  -3  11  10      911.55      810.43     29.71 o 
  -1  11  10      142.56      137.39     16.33 o 
   1  11  10      636.10      446.65     20.74 o 
   3  11  10      153.29      161.06     14.76 o 
   5  11  10        0.01        0.00     10.43 o 
   7  11  10      292.40      255.56     21.96 o 
   9  11  10      244.02      237.55     23.69 o 
  11  11  10        5.08        9.36     15.74 o 
 -14  12  10      778.68      911.36     49.67 o 
 -12  12  10      565.64      660.57     44.15 o 
 -10  12  10      117.58      107.51     17.95 o 
  -8  12  10     1952.37     1802.98     46.24 o 
  -6  12  10      908.75      752.94     30.34 o 
  -4  12  10       82.20       64.68     14.21 o 
  -2  12  10     1480.25     1306.01     37.29 o 
   0  12  10     1329.69     1345.03     37.66 o 
   2  12  10     4848.67     4598.23     57.66 o 
   4  12  10      116.29      104.22     13.83 o 
   6  12  10      683.42      719.27     31.44 o 
   8  12  10      175.96      134.54     20.15 o 
  10  12  10        1.58        0.39     19.07 o 
 -13  13  10      487.46      465.14     64.69 o 
 -11  13  10      705.49      713.79     36.28 o 
  -9  13  10     1735.69     1801.50     80.77 o 
  -7  13  10      343.72      371.61     26.95 o 
  -5  13  10       86.69       40.94     13.45 o 
  -3  13  10      685.26      604.72     30.17 o 
  -1  13  10      271.30      212.61     20.72 o 
   1  13  10     3696.97     3471.70     60.96 o 
   3  13  10      898.80      837.16     29.17 o 
   5  13  10      936.32      923.98     29.51 o 
   7  13  10       70.63       66.27     16.74 o 
   9  13  10      352.68      315.39     40.92 o 
  11  13  10        0.65        0.00     25.72 o 
 -14  14  10      336.83      359.83     38.27 o 
 -12  14  10      587.20      647.86     44.82 o 
 -10  14  10      461.50      521.18     34.49 o 
  -8  14  10     2020.42     2083.68     51.79 o 
  -6  14  10        0.00        9.40     13.00 o 
  -4  14  10        7.17        2.42     12.14 o 
  -2  14  10       83.12       79.31     16.29 o 
   0  14  10      844.43      672.23     32.04 o 
   2  14  10       27.04       23.72     13.26 o 
   4  14  10        3.16        4.43     10.70 o 
   6  14  10      254.83      229.47     23.23 o 
   8  14  10        2.08        6.77     15.59 o 
  10  14  10       70.15       64.43     23.73 o 
 -13  15  10      699.40      717.37     49.23 o 
 -11  15  10       97.46       40.57     24.40 o 
  -9  15  10     1583.69     1676.17     48.46 o 
  -7  15  10      156.97      186.21     29.37 o 
  -5  15  10       26.52       42.00     14.74 o 
  -3  15  10      532.90      498.92     39.82 o 
  -1  15  10      318.70      339.93     25.27 o 
   1  15  10      169.20      133.98     20.64 o 
   3  15  10     1536.94     1453.97     42.71 o 
   5  15  10      363.61      361.81     32.24 o 
   7  15  10       78.71       76.13     17.94 o 
   9  15  10        1.59        0.00     21.06 o 
 -12  16  10        1.62        0.00     18.76 o 
 -10  16  10       26.25       32.94     17.81 o 
  -8  16  10      195.24      172.59     22.85 o 
  -6  16  10        3.87       26.13     14.44 o 
  -4  16  10       45.75       54.20     15.35 o 
  -2  16  10        6.56        4.05     12.33 o 
   0  16  10      188.24      156.16     19.85 o 
   2  16  10      186.33      145.80     22.07 o 
   4  16  10        5.11        5.60     12.77 o 
   6  16  10        1.08        0.00     26.88 o 
   8  16  10        0.44        0.00     18.99 o 
 -11  17  10       33.74      102.15     25.70 o 
  -9  17  10      119.35      183.17     24.56 o 
  -7  17  10      112.02       96.87     19.91 o 
  -5  17  10       16.55       23.60     15.43 o 
  -3  17  10       17.91       23.87     15.03 o 
  -1  17  10      161.49      186.76     21.22 o 
   1  17  10       97.81       74.52     16.11 o 
   3  17  10       17.32        0.00     14.02 o 
   5  17  10      102.42      134.58     24.66 o 
   7  17  10        1.68        9.09     18.37 o 
   9  17  10      260.29      242.87     61.97 o 
 -10  18  10      548.90      562.48     36.95 o 
  -8  18  10       73.40       64.65     18.80 o 
  -6  18  10      241.88      265.61     25.83 o 
  -4  18  10        0.41        0.00     13.47 o 
  -2  18  10      565.25      495.01     32.23 o 
   0  18  10      304.42      278.50     25.97 o 
   2  18  10      130.29      133.61     19.34 o 
   4  18  10      318.50      333.42     29.00 o 
   6  18  10       18.84       44.59     20.30 o 
   8  18  10        3.90       48.18     27.75 o 
  -9  19  10       93.09       77.21     20.27 o 
  -7  19  10       37.15       20.81     16.71 o 
  -5  19  10        1.85        7.22     15.47 o 
  -3  19  10     1175.02     1210.08     43.23 o 
  -1  19  10      150.58      145.67     21.19 o 
   1  19  10      714.89      841.56     42.85 o 
   3  19  10        1.17        7.11     14.28 o 
   5  19  10      171.57      142.90     26.33 o 
   7  19  10       15.67        8.03     19.93 o 
  -8  20  10      287.99      341.47     30.83 o 
  -6  20  10     1232.04     1116.05     44.32 o 
  -4  20  10        3.86       30.27     17.95 o 
  -2  20  10      319.33      283.40     26.83 o 
   0  20  10      344.22      360.81     30.31 o 
   2  20  10        3.36        0.00     14.19 o 
   4  20  10      173.26      181.21     39.41 o 
   6  20  10        9.17       27.37     21.94 o 
  -7  21  10     1047.12      968.63     44.89 o 
  -5  21  10      231.98      277.27     28.83 o 
  -3  21  10       83.35       69.62     20.40 o 
  -1  21  10       87.05      117.44     21.50 o 
   1  21  10      502.70      518.41     35.49 o 
   3  21  10     1120.55     1209.96     48.93 o 
   5  21  10       16.63       41.92     28.24 o 
  -6  22  10      173.63      253.39     27.14 o 
  -4  22  10      503.14      549.65     37.25 o 
  -2  22  10      604.75      668.00     40.56 o 
   0  22  10       19.15        0.00     17.50 o 
   2  22  10      118.79      146.89     36.35 o 
  -3  23  10      482.83      608.13     39.67 o 
  -1  23  10        0.56       32.50     17.95 o 
   1  23  10      339.28      358.53     37.81 o 
 -15   1  11       80.87       66.79     25.53 o 
 -13   1  11       91.89       96.25     15.28 o 
 -11   1  11     2465.90     2307.80     38.61 o 
  -9   1  11      153.86      165.45     14.18 o 
  -7   1  11     1010.58      928.05     21.48 o 
  -5   1  11     3313.33     3388.89     34.95 o 
  -3   1  11     1284.16     1416.22     22.56 o 
  -1   1  11     3078.10     3409.89     52.15 o 
   1   1  11      198.65      172.17      9.48 o 
   3   1  11     4415.09     4235.11     45.21 o 
   5   1  11      494.11      516.25     18.15 o 
   7   1  11     1392.13     1327.75     39.26 o 
   9   1  11      418.44      369.41     27.55 o 
  11   1  11      186.26      202.91     24.35 o 
  13   1  11      399.74      434.28     33.95 o 
 -16   2  11       14.48       10.61     16.52 o 
 -14   2  11      536.60      568.92     32.27 o 
 -12   2  11       97.56       96.97     13.58 o 
 -10   2  11       72.37       89.34     11.39 o 
  -8   2  11      138.55      177.24     12.80 o 
  -6   2  11     4993.82     4974.93     48.22 o 
  -4   2  11       12.26       21.35      5.99 o 
  -2   2  11       51.15       62.05     10.22 o 
   0   2  11     2543.73     2624.66     31.21 o 
   2   2  11     1065.59     1164.15     22.40 o 
   4   2  11     1216.22     1148.25     24.14 o 
   6   2  11     2381.03     2444.46     38.72 o 
   8   2  11      295.37      244.53     22.47 o 
  10   2  11        1.65        0.00     12.15 o 
  12   2  11       17.38       40.96     18.31 o 
 -15   3  11      252.60      324.48     27.24 o 
 -13   3  11      559.36      580.37     27.74 o 
 -11   3  11        2.63        0.58      8.99 o 
  -9   3  11       86.28       79.00     10.22 o 
  -7   3  11       25.28       24.45      7.98 o 
  -5   3  11     3012.27     3354.81     36.70 o 
  -3   3  11      315.65      286.02     11.15 o 
  -1   3  11      251.65      224.16     11.00 o 
   1   3  11     1619.56     1660.78     25.27 o 
   3   3  11      166.16      148.44     10.96 o 
   5   3  11     3430.22     3299.32     42.14 o 
   7   3  11        2.78        5.78     12.82 o 
   9   3  11        0.44        0.00     11.79 o 
  11   3  11      262.44      235.55     24.01 o 
  13   3  11       50.06       51.91     25.53 o 
 -16   4  11       10.83        0.00     17.86 o 
 -14   4  11      567.63      583.46     32.84 o 
 -12   4  11       15.89        9.75     10.35 o 
 -10   4  11      535.49      553.39     21.17 o 
  -8   4  11      566.59      617.87     20.07 o 
  -6   4  11     1160.50     1056.17     21.25 o 
  -4   4  11     1709.96     1591.35     22.32 o 
  -2   4  11     1911.94     1820.88     31.05 o 
   0   4  11      667.29      631.85     15.18 o 
   2   4  11     2655.67     2693.02     33.93 o 
   4   4  11     2513.22     2605.45     36.07 o 
   6   4  11      391.48      373.87     17.77 o 
   8   4  11     1430.95     1533.07     43.59 o 
  10   4  11       14.82       12.57     14.63 o 
  12   4  11      657.40      670.45     39.63 o 
 -15   5  11       33.58       60.70     21.36 o 
 -13   5  11      332.82      356.48     26.18 o 
 -11   5  11        8.56        8.59      9.61 o 
  -9   5  11      122.62      132.60     17.18 o 
  -7   5  11      917.42      925.50     21.45 o 
  -5   5  11      878.23      857.90     17.26 o 
  -3   5  11       83.85       90.88     10.60 o 
  -1   5  11      105.23      102.95     12.01 o 
   1   5  11        0.09       10.01      8.94 o 
   3   5  11     1578.93     1585.19     27.28 o 
   5   5  11      193.91      180.20     14.45 o 
   7   5  11      168.44      167.52     15.83 o 
   9   5  11      575.52      520.66     31.63 o 
  11   5  11        0.34        1.42     14.87 o 
  13   5  11      210.15      203.76     27.27 o 
 -16   6  11        4.42        0.60     27.20 o 
 -14   6  11      320.00      407.20     29.20 o 
 -12   6  11     1079.11      950.42     30.39 o 
 -10   6  11       17.14       26.33     11.60 o 
  -8   6  11      106.89       90.95     11.99 o 
  -6   6  11     3235.33     3266.09     44.62 o 
  -4   6  11      377.01      314.14     15.41 o 
  -2   6  11       24.40       19.64      7.04 o 
   0   6  11     1792.34     1860.26     32.46 o 
   2   6  11       68.00       73.85     10.38 o 
   4   6  11     1104.57     1058.62     23.93 o 
   6   6  11     4716.27     4695.72     60.15 o 
   8   6  11      154.01      121.97     17.51 o 
  10   6  11      430.73      447.91     31.31 o 
  12   6  11      535.58      571.25     37.66 o 
 -15   7  11      605.01      658.36     57.60 o 
 -13   7  11       53.11       30.18     22.10 o 
 -11   7  11     3040.61     2897.92     49.24 o 
  -9   7  11     1004.12      935.16     27.55 o 
  -7   7  11      196.29      165.23     14.68 o 
  -5   7  11     6367.03     6574.29     64.48 o 
  -3   7  11     5444.91     5576.63     57.31 o 
  -1   7  11      109.70      136.84     12.60 o 
   1   7  11     2379.55     2215.83     29.11 o 
   3   7  11       13.29        0.00      8.15 o 
   5   7  11      206.28      231.34     14.49 o 
   7   7  11       18.65       11.41     11.36 o 
   9   7  11     1291.00     1340.43     45.44 o 
  11   7  11       93.22       94.12     24.96 o 
 -14   8  11        1.97       23.13     19.13 o 
 -12   8  11       81.93       92.68     17.14 o 
 -10   8  11       15.04       24.46     13.95 o 
  -8   8  11      623.11      669.64     29.55 o 
  -6   8  11     1056.21      968.38     32.70 o 
  -4   8  11       50.24       58.73      8.67 o 
  -2   8  11      975.05     1079.12     39.24 o 
   0   8  11      419.39      480.32     19.90 o 
   2   8  11     2593.24     2443.53     33.19 o 
   4   8  11      511.21      525.94     19.14 o 
   6   8  11       46.67       41.17     11.88 o 
   8   8  11      208.57      226.58     22.27 o 
  10   8  11      497.51      553.93     34.65 o 
  12   8  11      170.05      209.00     25.55 o 
 -15   9  11      376.00      464.42     50.53 o 
 -13   9  11      890.06      865.07     47.28 o 
 -11   9  11      127.55       96.97     17.85 o 
  -9   9  11       14.45       10.41     12.90 o 
  -7   9  11      538.02      482.40     27.44 o 
  -5   9  11     6040.51     5841.99     88.82 o 
  -3   9  11      159.14      178.69     17.36 o 
  -1   9  11     3126.56     3027.12     47.04 o 
   1   9  11      162.40      191.57     14.92 o 
   3   9  11      362.46      463.10     18.01 o 
   5   9  11      434.11      462.64     19.11 o 
   7   9  11      210.47      224.16     18.04 o 
   9   9  11       13.68        9.50     14.32 o 
  11   9  11      246.30      265.63     26.48 o 
 -14  10  11       27.16       40.92     21.97 o 
 -12  10  11       75.58      103.69     22.59 o 
 -10  10  11      204.21      165.18     20.61 o 
  -8  10  11      672.30      764.59     32.58 o 
  -6  10  11      337.33      408.17     29.93 o 
  -4  10  11     1611.52     1574.73     40.58 o 
  -2  10  11      116.96       80.38     13.81 o 
   0  10  11      265.74      211.73     15.12 o 
   2  10  11     4183.92     4269.51     55.52 o 
   4  10  11     3774.00     3743.16     62.95 o 
   6  10  11      317.03      350.52     21.49 o 
   8  10  11       17.52       10.54     16.45 o 
  10  10  11      283.12      320.87     27.41 o 
 -15  11  11      288.04      296.14     74.96 o 
 -13  11  11        0.28       28.35     19.51 o 
 -11  11  11        6.83        0.00     18.01 o 
  -9  11  11      792.87      825.15     40.13 o 
  -7  11  11        4.63        0.26     14.28 o 
  -5  11  11     2229.93     2009.37     46.35 o 
  -3  11  11     4899.57     4727.93     70.43 o 
  -1  11  11     3684.54     3522.26     60.04 o 
   1  11  11      428.09      408.71     22.30 o 
   3  11  11     1621.14     1556.40     35.09 o 
   5  11  11        1.33       20.03     10.77 o 
   7  11  11      791.45      788.99     35.22 o 
   9  11  11        1.08        0.00     21.60 o 
  11  11  11      665.57      703.50     48.60 o 
 -14  12  11        3.86        0.00     19.70 o 
 -12  12  11      695.06      686.00     45.35 o 
 -10  12  11      220.26      243.28     23.89 o 
  -8  12  11        1.03        0.00     11.37 o 
  -6  12  11        4.12        0.00     11.64 o 
  -4  12  11     2743.26     2383.19     56.69 o 
  -2  12  11     1602.26     1533.79     51.76 o 
   0  12  11     2592.55     2545.99     62.18 o 
   2  12  11     2292.99     2158.63     40.39 o 
   4  12  11      223.85      200.25     17.50 o 
   6  12  11      128.12      136.85     18.75 o 
   8  12  11       56.49       32.13     16.40 o 
  10  12  11       40.27       86.74     28.56 o 
 -13  13  11      119.69       95.76     30.43 o 
 -11  13  11       58.33       50.36     18.79 o 
  -9  13  11       32.29       69.00     16.96 o 
  -7  13  11       30.01        0.00     12.64 o 
  -5  13  11      248.68      295.78     24.08 o 
  -3  13  11      154.08       85.48     15.46 o 
  -1  13  11       69.19       46.80     14.51 o 
   1  13  11       51.42       49.56     14.60 o 
   3  13  11     1234.34     1178.81     36.84 o 
   5  13  11      174.24      169.84     20.53 o 
   7  13  11      275.07      248.00     24.22 o 
   9  13  11        0.15        0.00     19.21 o 
 -12  14  11       68.21       83.20     23.62 o 
 -10  14  11      142.69      138.07     21.29 o 
  -8  14  11     1538.22     1487.44     45.39 o 
  -6  14  11     1645.09     1710.71     46.58 o 
  -4  14  11       32.90       47.73     14.28 o 
  -2  14  11      100.09       82.37     16.76 o 
   0  14  11     1859.48     1675.51     44.78 o 
   2  14  11       82.38       86.06     16.70 o 
   4  14  11      804.01      757.64     33.63 o 
   6  14  11     2427.47     2389.52     62.67 o 
   8  14  11        8.50        0.00     17.89 o 
  10  14  11       20.95       47.62     25.29 o 
 -13  15  11      154.73      171.16     30.45 o 
 -11  15  11       31.46       46.50     16.90 o 
  -9  15  11        5.61        5.00     15.00 o 
  -7  15  11      392.44      345.08     26.96 o 
  -5  15  11      679.68      724.63     34.81 o 
  -3  15  11      793.88      852.42     34.54 o 
  -1  15  11       70.55      102.65     18.75 o 
   1  15  11      169.40      237.42     22.75 o 
   3  15  11       40.76       13.99     13.82 o 
   5  15  11      137.70      158.98     32.48 o 
   7  15  11       45.24       27.66     21.83 o 
   9  15  11      269.93      282.22     33.55 o 
 -12  16  11       29.21       11.62     28.36 o 
 -10  16  11      348.84      377.58     30.76 o 
  -8  16  11     1379.81     1433.97     46.70 o 
  -6  16  11      514.90      459.62     31.74 o 
  -4  16  11      208.22      228.14     22.68 o 
  -2  16  11       74.63       82.64     18.81 o 
   0  16  11      695.33      682.27     37.61 o 
   2  16  11       13.05       19.17     13.68 o 
   4  16  11       93.82       97.81     24.30 o 
   6  16  11     1864.81     1852.34     60.55 o 
   8  16  11       68.35       18.43     23.45 o 
 -11  17  11      492.71      523.98     43.25 o 
  -9  17  11        4.70        0.00     17.60 o 
  -7  17  11        7.93       10.57     18.18 o 
  -5  17  11      552.26      538.84     33.26 o 
  -3  17  11       13.06       30.22     15.04 o 
  -1  17  11       59.07       68.71     19.33 o 
   1  17  11      705.32      677.25     37.19 o 
   3  17  11       92.88       75.23     17.73 o 
   5  17  11       38.33       10.26     18.82 o 
   7  17  11      239.03      210.47     29.72 o 
 -10  18  11      205.16      281.03     29.20 o 
  -8  18  11      270.91      250.59     27.82 o 
  -6  18  11      121.46      141.24     27.12 o 
  -4  18  11      254.04      210.26     23.58 o 
  -2  18  11      199.78      181.02     23.51 o 
   0  18  11     2477.55     2357.56     57.72 o 
   2  18  11      600.99      511.97     32.83 o 
   4  18  11       53.94       43.22     16.92 o 
   6  18  11      566.43      561.02     42.91 o 
  -9  19  11      181.08      143.85     24.22 o 
  -7  19  11      161.25      208.17     26.69 o 
  -5  19  11      640.09      596.80     37.57 o 
  -3  19  11      465.91      528.56     42.56 o 
  -1  19  11       56.71       47.92     16.85 o 
   1  19  11      328.97      358.53     29.82 o 
   3  19  11       60.92       99.25     20.14 o 
   5  19  11      131.38      153.61     42.71 o 
  -8  20  11      164.19      178.15     28.63 o 
  -6  20  11      179.26      146.71     24.04 o 
  -4  20  11     1828.02     1756.66     53.16 o 
  -2  20  11        0.55       21.25     16.09 o 
   0  20  11      204.60      208.68     24.16 o 
   2  20  11       33.15       42.94     19.92 o 
   4  20  11        9.10        0.00     18.57 o 
  -7  21  11       67.20       72.86     21.69 o 
  -5  21  11       21.79       55.03     23.08 o 
  -3  21  11       20.42        4.36     16.31 o 
  -1  21  11      174.63      200.36     25.91 o 
   1  21  11     1208.42     1179.62     45.64 o 
   3  21  11       52.71       66.50     19.71 o 
  -6  22  11     1315.55     1363.76     50.44 o 
  -4  22  11      708.61      665.65     41.48 o 
  -2  22  11      192.19      230.32     26.43 o 
   0  22  11      116.43      165.38     26.26 o 
   2  22  11        8.09       39.19     19.09 o 
  -1  23  11      333.27      378.14     32.94 o 
 -16   0  12        7.80       33.98     25.44 o 
 -14   0  12        1.90       10.19     21.06 o 
 -12   0  12     1136.01     1015.57     41.52 o 
 -10   0  12     1564.98     1501.46     37.61 o 
  -8   0  12       33.83       37.80     12.76 o 
  -6   0  12     1059.84     1024.20     33.75 o 
  -4   0  12     2146.11     2224.21     72.94 o 
  -2   0  12       85.31      102.00     15.54 o 
   0   0  12    10439.52    11219.81    113.78 o 
   2   0  12     4818.62     4463.60     66.36 o 
   4   0  12      166.94      166.54     17.87 o 
   6   0  12      439.10      423.61     31.00 o 
   8   0  12     1289.79     1126.21     55.44 o 
  10   0  12      455.32      398.82     42.83 o 
  12   0  12      658.21      754.42     59.87 o 
 -15   1  12       40.03       52.02     17.57 o 
 -13   1  12        7.51        5.21     12.26 o 
 -11   1  12      336.68      310.09     18.33 o 
  -9   1  12     1821.82     1820.06     32.32 o 
  -7   1  12     3863.50     3901.39     41.35 o 
  -5   1  12       97.33      111.26      9.18 o 
  -3   1  12      564.44      589.15     16.94 o 
  -1   1  12     1416.24     1491.95     25.05 o 
   1   1  12      914.49     1016.58     19.57 o 
   3   1  12     1686.25     1721.63     29.35 o 
   5   1  12     1249.75     1298.35     27.11 o 
   7   1  12        0.12       16.74     11.84 o 
   9   1  12      346.64      305.43     25.90 o 
  11   1  12       98.15      130.79     21.43 o 
 -16   2  12       46.98       14.71     19.98 o 
 -14   2  12      103.60      112.93     19.23 o 
 -12   2  12     1828.77     1750.47     35.74 o 
 -10   2  12      181.83      181.54     16.52 o 
  -8   2  12      458.73      513.37     19.19 o 
  -6   2  12       22.23       14.98      7.45 o 
  -4   2  12        4.47        0.00      7.45 o 
  -2   2  12     5722.30     6135.35     52.66 o 
   0   2  12     1936.47     1994.40     28.11 o 
   2   2  12      886.81      900.64     19.22 o 
   4   2  12      346.56      291.58     15.69 o 
   6   2  12       11.08        7.63      8.51 o 
   8   2  12       27.63       13.87     13.58 o 
  10   2  12      145.90      139.63     20.55 o 
  12   2  12       53.41       62.78     19.45 o 
 -15   3  12       13.47       74.15     22.63 o 
 -13   3  12       25.82       24.83     11.35 o 
 -11   3  12     1120.40     1008.30     27.56 o 
  -9   3  12      147.51      155.31     13.28 o 
  -7   3  12     1465.00     1529.94     27.41 o 
  -5   3  12      942.00      862.97     19.18 o 
  -3   3  12      146.62      129.08      8.52 o 
  -1   3  12        2.05       16.47      6.48 o 
   1   3  12        0.88        8.30      9.79 o 
   3   3  12      440.50      436.87     14.94 o 
   5   3  12      320.45      280.38     16.01 o 
   7   3  12        9.51        0.00     10.10 o 
   9   3  12      149.70      155.42     20.94 o 
  11   3  12      113.33      107.92     28.99 o 
 -16   4  12       70.74       64.78     31.98 o 
 -14   4  12      885.65      842.02     35.38 o 
 -12   4  12      451.74      399.09     21.28 o 
 -10   4  12     2396.24     2317.15     37.60 o 
  -8   4  12       97.42       83.52     10.41 o 
  -6   4  12        4.02        2.10      6.41 o 
  -4   4  12        8.82        9.01      5.41 o 
  -2   4  12     2372.72     2430.27     37.56 o 
   0   4  12     1801.74     1766.75     27.83 o 
   2   4  12        2.55       13.58      7.17 o 
   4   4  12     8599.47     8435.86     66.34 o 
   6   4  12        3.86        2.60      9.94 o 
   8   4  12     1318.81     1226.43     42.41 o 
  10   4  12       75.54       64.05     17.19 o 
  12   4  12        4.20        5.52     20.05 o 
 -15   5  12       28.05        8.11     25.61 o 
 -13   5  12     1543.51     1463.26     43.08 o 
 -11   5  12      658.38      652.56     23.82 o 
  -9   5  12     6353.47     6049.68     60.33 o 
  -7   5  12      415.41      418.84     16.45 o 
  -5   5  12      900.70      718.56     17.95 o 
  -3   5  12      300.60      310.74     16.41 o 
  -1   5  12        0.96        0.00      6.87 o 
   1   5  12      117.61      139.52     16.23 o 
   3   5  12      180.73      200.20     12.97 o 
   5   5  12     2314.15     2277.17     32.47 o 
   7   5  12      107.83       81.59     14.03 o 
   9   5  12       67.55       79.52     17.53 o 
  11   5  12      433.82      414.36     32.07 o 
 -16   6  12      219.79      256.39     67.96 o 
 -14   6  12       89.62      121.94     26.03 o 
 -12   6  12      324.35      353.06     26.04 o 
 -10   6  12       20.01       13.13     13.99 o 
  -8   6  12     2822.71     2617.55     42.50 o 
  -6   6  12        1.28       20.10      9.03 o 
  -4   6  12      135.94      149.08     16.71 o 
  -2   6  12     1288.02     1274.11     38.96 o 
   0   6  12      918.29     1014.87     32.32 o 
   2   6  12      285.30      293.24     15.18 o 
   4   6  12        0.44       20.20      9.19 o 
   6   6  12     2190.06     2127.64     41.11 o 
   8   6  12      263.92      304.68     24.54 o 
  10   6  12       31.97        0.00     14.93 o 
  12   6  12        4.46        0.00     15.51 o 
 -15   7  12      337.95      359.80     44.17 o 
 -13   7  12      183.86      196.73     26.53 o 
 -11   7  12       18.11       33.05     14.42 o 
  -9   7  12     2825.21     2536.16     81.51 o 
  -7   7  12     2990.66     2898.59     54.20 o 
  -5   7  12       84.75      111.23     13.22 o 
  -3   7  12     1300.06     1338.07     30.39 o 
  -1   7  12      139.82      138.26     12.75 o 
   1   7  12      895.78      959.21     27.31 o 
   3   7  12      704.24      714.42     20.50 o 
   5   7  12        0.01       26.84      9.35 o 
   7   7  12        0.09        0.92     10.13 o 
   9   7  12       65.06       68.06     16.33 o 
  11   7  12       84.07       97.19     19.95 o 
 -14   8  12      154.22      144.72     25.67 o 
 -12   8  12      522.52      520.35     38.95 o 
 -10   8  12      943.40      894.44     34.60 o 
  -8   8  12     1171.24      976.89     34.85 o 
  -6   8  12     1122.71     1159.00     35.60 o 
  -4   8  12      226.98      168.00     17.47 o 
  -2   8  12      620.93      575.02     20.73 o 
   0   8  12        3.33        9.40      8.70 o 
   2   8  12     4009.53     3969.83     53.46 o 
   4   8  12        0.24       12.31     10.73 o 
   6   8  12        4.14        0.00     11.81 o 
   8   8  12       42.51       26.13     14.35 o 
  10   8  12       62.01       42.34     40.29 o 
 -15   9  12      391.49      483.16     53.59 o 
 -13   9  12      109.48       92.12     23.72 o 
 -11   9  12      120.45       90.61     17.52 o 
  -9   9  12       41.65       42.03     14.81 o 
  -7   9  12      413.20      343.35     24.94 o 
  -5   9  12     1572.14     1508.61     39.79 o 
  -3   9  12     3655.43     3286.87     57.18 o 
  -1   9  12      324.24      369.32     19.37 o 
   1   9  12       11.97       10.97      8.91 o 
   3   9  12      110.12      108.60     13.36 o 
   5   9  12     1132.23     1094.66     30.78 o 
   7   9  12      156.98      154.87     20.12 o 
   9   9  12      374.39      355.59     34.91 o 
  11   9  12     1097.75     1153.01     54.98 o 
 -14  10  12       58.87       26.82     22.09 o 
 -12  10  12      271.54      234.09     37.36 o 
 -10  10  12        0.00        4.08     13.17 o 
  -8  10  12     1067.36      958.10     35.72 o 
  -6  10  12     2221.47     2185.37     49.10 o 
  -4  10  12       14.91        0.00     11.32 o 
  -2  10  12      129.11      103.87     15.93 o 
   0  10  12      138.11       87.08     12.34 o 
   2  10  12       36.94       76.49     13.01 o 
   4  10  12       45.40       41.26     12.14 o 
   6  10  12       92.99       85.72     16.92 o 
   8  10  12       64.58       59.89     20.08 o 
  10  10  12      201.08      211.70     38.68 o 
 -13  11  12       45.19       48.06     21.04 o 
 -11  11  12       70.22       73.08     18.36 o 
  -9  11  12      221.95      248.13     23.87 o 
  -7  11  12      276.17      334.58     25.73 o 
  -5  11  12      712.92      556.06     30.25 o 
  -3  11  12        3.44        3.37     11.30 o 
  -1  11  12     3394.42     3223.89     58.95 o 
   1  11  12       84.21       87.46     13.23 o 
   3  11  12     1012.16      943.09     29.28 o 
   5  11  12     3297.07     3464.79     63.03 o 
   7  11  12       74.64       59.35     16.39 o 
   9  11  12       89.25       69.32     38.98 o 
  11  11  12      528.91      570.65     85.29 o 
 -14  12  12      531.52      772.96     51.44 o 
 -12  12  12       77.77       70.39     22.37 o 
 -10  12  12        2.57        0.00     13.57 o 
  -8  12  12       31.51       34.74     15.91 o 
  -6  12  12       88.65      115.72     18.03 o 
  -4  12  12      736.75      753.17     31.57 o 
  -2  12  12     2517.13     2248.48     50.47 o 
   0  12  12       30.94       48.88     14.64 o 
   2  12  12     2333.08     2242.40     50.84 o 
   4  12  12      196.33      235.02     18.81 o 
   6  12  12       34.74       54.13     16.57 o 
   8  12  12     1575.94     1513.16     55.49 o 
  10  12  12      213.72      253.28     36.61 o 
 -13  13  12        0.02       32.37     23.35 o 
 -11  13  12      605.06      571.08     34.80 o 
  -9  13  12      287.25      272.34     25.44 o 
  -7  13  12      321.73      264.20     23.89 o 
  -5  13  12       72.51       91.95     16.42 o 
  -3  13  12      321.53      261.90     23.03 o 
  -1  13  12        5.10       14.56     12.78 o 
   1  13  12      162.28      121.21     18.58 o 
   3  13  12       72.86       54.39     15.82 o 
   5  13  12       29.53       33.95     14.51 o 
   7  13  12      601.88      635.44     35.89 o 
   9  13  12      130.95      112.91     25.90 o 
 -12  14  12        7.20       23.21     21.75 o 
 -10  14  12      110.64      102.90     26.13 o 
  -8  14  12       20.88       23.60     15.43 o 
  -6  14  12        0.99        0.00     12.98 o 
  -4  14  12      175.28      218.90     22.63 o 
  -2  14  12       25.46       59.14     14.88 o 
   0  14  12      196.48      150.16     18.82 o 
   2  14  12       34.22       38.73     15.67 o 
   4  14  12      620.26      604.80     33.24 o 
   6  14  12       79.53       66.50     20.51 o 
   8  14  12      120.89      101.57     24.24 o 
 -11  15  12       16.49        5.31     17.60 o 
  -9  15  12      503.52      584.11     38.37 o 
  -7  15  12       21.29       28.57     15.27 o 
  -5  15  12      348.48      330.27     31.67 o 
  -3  15  12       15.94        8.84     13.17 o 
  -1  15  12      145.72      147.65     20.12 o 
   1  15  12       66.37       83.20     16.59 o 
   3  15  12        3.45        0.00     12.48 o 
   5  15  12        0.26        0.00     16.73 o 
   7  15  12      176.37      155.48     27.04 o 
   9  15  12        0.91        0.00     24.71 o 
 -12  16  12       43.90       27.74     22.44 o 
 -10  16  12        0.34        0.00     15.20 o 
  -8  16  12        1.47        0.00     23.10 o 
  -6  16  12       83.02       69.07     18.00 o 
  -4  16  12       15.88       46.29     16.16 o 
  -2  16  12      221.46      202.20     30.73 o 
   0  16  12      214.59      202.98     30.58 o 
   2  16  12      484.82      463.17     30.82 o 
   4  16  12      121.01      141.45     20.87 o 
   6  16  12        4.74        0.00     26.13 o 
   8  16  12        4.62       17.51     24.71 o 
 -11  17  12       74.05       46.63     35.25 o 
  -9  17  12      216.45      207.49     30.44 o 
  -7  17  12     1902.46     1930.07     54.00 o 
  -5  17  12      311.05      327.97     27.76 o 
  -3  17  12      202.90      204.78     23.01 o 
  -1  17  12       30.92       50.53     16.33 o 
   1  17  12      648.75      629.44     45.66 o 
   3  17  12      498.60      493.90     32.70 o 
   5  17  12       83.05      105.71     29.58 o 
   7  17  12      582.11      592.62     44.81 o 
 -10  18  12       91.87       80.80     20.75 o 
  -8  18  12       21.84       23.47     17.59 o 
  -6  18  12      457.22      417.22     31.67 o 
  -4  18  12      291.15      376.69     30.45 o 
  -2  18  12        2.09        0.00     12.77 o 
   0  18  12        3.56        0.00     14.48 o 
   2  18  12      129.34      126.84     21.29 o 
   4  18  12      139.30      159.73     27.25 o 
   6  18  12       11.95       28.50     21.47 o 
  -9  19  12       24.92       10.59     17.71 o 
  -7  19  12      184.99      231.68     26.60 o 
  -5  19  12      632.67      599.29     45.88 o 
  -3  19  12      146.70      111.57     22.28 o 
  -1  19  12      521.55      596.57     36.83 o 
   1  19  12      206.34      230.81     25.24 o 
   3  19  12     1109.20     1063.91     47.03 o 
   5  19  12       90.89      129.90     27.01 o 
  -8  20  12        2.36        0.00     17.29 o 
  -6  20  12      752.97      715.74     41.18 o 
  -4  20  12      528.16      575.35     36.92 o 
  -2  20  12      724.18      752.14     42.13 o 
   0  20  12       51.30       47.36     24.52 o 
   2  20  12      311.56      302.04     31.65 o 
   4  20  12      234.66      255.71     33.47 o 
  -7  21  12      129.26      125.04     24.09 o 
  -5  21  12      337.09      336.22     31.13 o 
  -3  21  12      528.40      634.54     38.97 o 
  -1  21  12       30.31       62.64     18.48 o 
   1  21  12       25.66       48.94     18.23 o 
   3  21  12      662.55      629.40     48.17 o 
  -4  22  12     1886.99     1928.47     58.43 o 
  -2  22  12        2.21       11.17     18.01 o 
   0  22  12       16.60       36.16     19.79 o 
 -15   1  13      157.75      168.39     22.12 o 
 -13   1  13     1140.66     1057.40     30.74 o 
 -11   1  13      634.03      616.40     24.20 o 
  -9   1  13     1199.54     1142.65     27.01 o 
  -7   1  13       49.80       24.86      8.73 o 
  -5   1  13      148.27      152.72     11.09 o 
  -3   1  13       53.43       62.52      8.10 o 
  -1   1  13       29.60       37.03      7.68 o 
   1   1  13        4.18       13.71      6.97 o 
   3   1  13      655.91      638.88     26.97 o 
   5   1  13      587.07      531.33     20.95 o 
   7   1  13      884.46      874.67     35.11 o 
   9   1  13       45.81       62.29     17.77 o 
  11   1  13        9.91       15.17     15.68 o 
 -16   2  13      162.25      197.87     36.73 o 
 -14   2  13      206.35      192.76     22.08 o 
 -12   2  13       66.89       54.02     13.50 o 
 -10   2  13      145.31      157.54     14.26 o 
  -8   2  13      891.77      856.00     22.56 o 
  -6   2  13      551.41      530.80     18.40 o 
  -4   2  13     4290.67     4237.74     43.57 o 
  -2   2  13       89.92      120.30     14.43 o 
   0   2  13      930.53      846.10     39.64 o 
   2   2  13      556.40      618.16     20.74 o 
   4   2  13     5220.70     5252.41     55.73 o 
   6   2  13      105.51       90.25     13.65 o 
   8   2  13       79.46       64.72     16.64 o 
  10   2  13      184.60      193.52     23.82 o 
  12   2  13        5.84        0.00     19.19 o 
 -15   3  13        1.10        0.00     23.60 o 
 -13   3  13      713.15      684.53     26.98 o 
 -11   3  13     2518.37     2396.17     40.35 o 
  -9   3  13      739.88      684.94     22.26 o 
  -7   3  13      195.42      197.19     13.11 o 
  -5   3  13       44.18       48.26      7.96 o 
  -3   3  13      156.88      119.62      9.27 o 
  -1   3  13     3189.97     3224.66     37.24 o 
   1   3  13       81.33       81.73     12.62 o 
   3   3  13     1242.38     1270.37     28.95 o 
   5   3  13     2625.07     2478.86     38.94 o 
   7   3  13      424.02      426.78     45.59 o 
   9   3  13       16.40       32.91     15.85 o 
  11   3  13      252.72      276.22     27.34 o 
 -16   4  13      424.21      447.55     56.47 o 
 -14   4  13      174.59      177.44     26.30 o 
 -12   4  13      241.87      281.89     20.98 o 
 -10   4  13      446.61      400.51     19.70 o 
  -8   4  13     1889.97     1791.68     31.13 o 
  -6   4  13      153.83      134.96     11.85 o 
  -4   4  13     5823.34     5662.25     61.95 o 
  -2   4  13     4517.72     4761.70     55.97 o 
   0   4  13      236.11      274.18     24.42 o 
   2   4  13      489.59      479.02     28.84 o 
   4   4  13      266.14      274.98     17.84 o 
   6   4  13        4.52        0.00      9.61 o 
   8   4  13      388.43      373.27     31.16 o 
  10   4  13      446.34      456.29     35.20 o 
  12   4  13       76.59       74.14     21.36 o 
 -15   5  13        0.01        4.56     26.44 o 
 -13   5  13      190.09      212.84     22.52 o 
 -11   5  13      161.30      182.75     20.75 o 
  -9   5  13       41.48       36.07     14.50 o 
  -7   5  13     1867.31     1863.85     36.25 o 
  -5   5  13       73.15       74.07     12.98 o 
  -3   5  13       39.56       36.40      9.59 o 
  -1   5  13        0.00        0.00     14.43 o 
   1   5  13     2273.36     2398.39     32.72 o 
   3   5  13     1491.95     1535.20     28.76 o 
   5   5  13      849.72      830.16     24.73 o 
   7   5  13     4591.27     4522.04     83.55 o 
   9   5  13      218.66      215.21     24.38 o 
  11   5  13      611.78      624.39     39.02 o 
 -14   6  13      374.39      419.67     43.09 o 
 -12   6  13      755.57      782.59     36.24 o 
 -10   6  13      855.97      840.29     37.36 o 
  -8   6  13       97.58       86.90     12.40 o 
  -6   6  13      249.91      231.28     15.93 o 
  -4   6  13     2661.24     2537.62     46.45 o 
  -2   6  13     4909.87     4982.76     57.94 o 
   0   6  13       16.00       25.98      9.21 o 
   2   6  13        7.40        2.65      9.84 o 
   4   6  13      140.37      143.53     30.56 o 
   6   6  13      175.94      182.50     17.63 o 
   8   6  13      167.93      157.15     20.31 o 
  10   6  13       83.58       57.69     17.71 o 
 -15   7  13      133.34      123.70     33.52 o 
 -13   7  13      244.72      278.95     30.71 o 
 -11   7  13      146.89      149.53     19.71 o 
  -9   7  13      178.41      184.19     20.22 o 
  -7   7  13      492.45      441.99     32.03 o 
  -5   7  13     1060.73      977.08     25.79 o 
  -3   7  13      302.94      286.80     31.29 o 
  -1   7  13     1640.21     1636.15     42.38 o 
   1   7  13     2685.56     2659.96     49.79 o 
   3   7  13     1900.46     1945.19     42.40 o 
   5   7  13     3009.48     2877.53     52.47 o 
   7   7  13     1413.45     1389.56     36.26 o 
   9   7  13       40.92        7.62     15.24 o 
  11   7  13       77.49       75.89     24.29 o 
 -14   8  13      190.55      144.16     28.21 o 
 -12   8  13        2.09       23.49     14.79 o 
 -10   8  13       27.79       18.35     14.21 o 
  -8   8  13       45.96       41.85     14.22 o 
  -6   8  13     4255.90     4018.46     65.76 o 
  -4   8  13      909.58      829.99     48.47 o 
  -2   8  13      761.23      761.69     22.80 o 
   0   8  13     2514.11     2231.34     40.44 o 
   2   8  13       46.27       48.57     11.75 o 
   4   8  13      764.81      780.12     36.43 o 
   6   8  13       45.94       51.53     15.09 o 
   8   8  13      438.45      430.86     42.19 o 
  10   8  13      210.29      221.71     31.53 o 
 -15   9  13      415.46      519.22     53.70 o 
 -13   9  13        0.77       23.15     27.84 o 
 -11   9  13        2.83        0.00     14.17 o 
  -9   9  13        0.03        0.00     12.25 o 
  -7   9  13      328.35      316.51     24.37 o 
  -5   9  13      352.00      366.82     25.04 o 
  -3   9  13      310.01      299.20     22.26 o 
  -1   9  13        1.44        0.00      8.60 o 
   1   9  13      695.03      643.00     25.24 o 
   3   9  13      370.97      326.53     20.50 o 
   5   9  13     2968.58     3012.98     58.78 o 
   7   9  13        7.09        0.00     16.16 o 
   9   9  13       90.97       81.62     24.42 o 
  11   9  13      222.03      163.48     57.82 o 
 -14  10  13        1.47        0.00     25.37 o 
 -12  10  13      183.97      186.12     23.06 o 
 -10  10  13       67.98       79.29     17.59 o 
  -8  10  13        1.70        0.00     11.95 o 
  -6  10  13      130.93      111.70     17.81 o 
  -4  10  13      463.79      497.35     29.34 o 
  -2  10  13     1942.45     1974.69     47.05 o 
   0  10  13     3264.34     2837.89     50.59 o 
   2  10  13      105.20       82.29     13.08 o 
   4  10  13       97.38       73.45     14.09 o 
   6  10  13     1534.38     1591.93     45.79 o 
   8  10  13      203.23      207.50     27.82 o 
  10  10  13       96.55       80.62     23.60 o 
 -13  11  13       12.20       16.28     24.43 o 
 -11  11  13       86.86      132.14     21.18 o 
  -9  11  13      219.29      173.75     21.68 o 
  -7  11  13      114.71      134.35     19.66 o 
  -5  11  13      395.93      375.87     26.73 o 
  -3  11  13     3826.82     3720.08     65.08 o 
  -1  11  13      627.89      505.38     29.15 o 
   1  11  13      139.64      119.76     18.33 o 
   3  11  13       63.44       50.93     13.44 o 
   5  11  13        1.22        6.85     14.01 o 
   7  11  13      810.13      805.41     37.88 o 
   9  11  13      166.13      188.72     35.15 o 
 -14  12  13      147.51      163.55     29.03 o 
 -12  12  13      771.33      890.50     40.44 o 
 -10  12  13      372.32      356.47     29.38 o 
  -8  12  13      624.24      567.86     33.29 o 
  -6  12  13       42.77       91.08     18.35 o 
  -4  12  13       24.70       16.36     12.88 o 
  -2  12  13     1384.87     1185.96     38.73 o 
   0  12  13      571.47      574.38     31.94 o 
   2  12  13      278.23      264.60     23.73 o 
   4  12  13      232.91      221.43     19.15 o 
   6  12  13       18.89       15.45     14.96 o 
   8  12  13       88.55       86.43     23.79 o 
 -13  13  13      380.59      325.51     35.88 o 
 -11  13  13       46.19       76.76     19.01 o 
  -9  13  13      103.46      128.08     20.98 o 
  -7  13  13       34.77       24.20     14.31 o 
  -5  13  13      129.70       91.06     18.50 o 
  -3  13  13      220.98      189.82     21.54 o 
  -1  13  13      234.23      193.57     22.70 o 
   1  13  13     1019.31      915.86     35.59 o 
   3  13  13       65.29       82.19     17.23 o 
   5  13  13        9.40       51.06     19.07 o 
   7  13  13       52.76       59.17     17.48 o 
   9  13  13       64.35       46.74     21.59 o 
 -12  14  13       13.73        0.00     18.51 o 
 -10  14  13      556.93      683.61     39.03 o 
  -8  14  13      189.24      210.72     23.74 o 
  -6  14  13       38.53       20.15     14.82 o 
  -4  14  13      638.62      585.84     36.54 o 
  -2  14  13      295.99      290.99     39.09 o 
   0  14  13      520.51      498.43     31.41 o 
   2  14  13       58.05       34.07     14.97 o 
   4  14  13      302.65      300.43     25.58 o 
   6  14  13      508.17      468.49     52.71 o 
   8  14  13      151.93       98.31     50.97 o 
 -11  15  13      168.22      222.82     33.47 o 
  -9  15  13      490.74      531.05     34.76 o 
  -7  15  13       13.74       18.31     16.07 o 
  -5  15  13      734.67      776.85     39.96 o 
  -3  15  13        0.57        2.23     13.06 o 
  -1  15  13       71.66       77.90     17.66 o 
   1  15  13        0.42        0.00     13.19 o 
   3  15  13      353.43      307.53     27.22 o 
   5  15  13       21.72       37.85     47.56 o 
   7  15  13      111.08      123.85     31.82 o 
 -10  16  13       10.03        0.00     19.51 o 
  -8  16  13     1445.73     1491.86     48.94 o 
  -6  16  13       45.74       11.29     15.94 o 
  -4  16  13       83.37       75.35     17.69 o 
  -2  16  13        1.98        0.02     14.86 o 
   0  16  13       37.76       49.20     16.83 o 
   2  16  13      350.13      340.71     31.74 o 
   4  16  13      172.88      211.58     29.33 o 
   6  16  13       34.48        5.02     19.77 o 
 -11  17  13      411.16      393.75     39.83 o 
  -9  17  13      292.97      313.16     30.45 o 
  -7  17  13       75.29       72.50     20.47 o 
  -5  17  13      163.13      192.71     24.16 o 
  -3  17  13      716.04      700.47     39.15 o 
  -1  17  13       95.41       97.29     18.71 o 
   1  17  13       93.20      102.47     20.21 o 
   3  17  13        0.03        0.00     14.93 o 
   5  17  13       68.08       58.37     23.60 o 
 -10  18  13      124.58      153.93     24.44 o 
  -8  18  13      201.81      250.93     28.19 o 
  -6  18  13        9.43        0.00     16.01 o 
  -4  18  13      182.70      201.94     25.07 o 
  -2  18  13       13.65        0.00     15.02 o 
   0  18  13      104.22      180.00     22.94 o 
   2  18  13       75.74       60.82     22.36 o 
   4  18  13      241.09      215.44     31.84 o 
   6  18  13      216.58      193.36     30.80 o 
  -9  19  13      146.07      101.43     22.87 o 
  -7  19  13      248.08      269.98     34.79 o 
  -5  19  13      227.07      198.64     26.04 o 
  -3  19  13        8.16        0.00     29.00 o 
  -1  19  13      198.27      208.72     25.39 o 
   1  19  13       16.26       16.13     24.81 o 
   3  19  13      214.76      243.05     26.57 o 
   5  19  13       31.46        0.00     20.76 o 
  -6  20  13       30.60       29.14     18.92 o 
  -4  20  13       61.98       67.46     21.10 o 
  -2  20  13      284.66      277.02     28.70 o 
   0  20  13       38.75       48.70     18.75 o 
   2  20  13     1021.41     1098.10     45.22 o 
  -5  21  13      246.33      249.54     29.59 o 
  -3  21  13     2628.48     2852.62     69.72 o 
  -1  21  13      117.31      119.59     28.42 o 
   1  21  13      179.77      170.56     25.89 o 
 -16   0  14        2.84       18.99     34.98 o 
 -14   0  14     1109.50     1165.63     87.45 o 
 -12   0  14     2358.90     2339.75     59.45 o 
 -10   0  14        1.48       17.18     13.85 o 
  -8   0  14      204.97      194.90     18.32 o 
  -6   0  14     8745.83     8319.42     98.88 o 
  -4   0  14      805.07      799.09     27.12 o 
  -2   0  14     2601.71     2705.12     91.95 o 
   0   0  14      996.19      928.21     44.26 o 
   2   0  14     1189.25     1202.85     36.32 o 
   4   0  14     2771.74     2736.27     57.69 o 
   6   0  14       22.55       19.73     23.49 o 
   8   0  14        8.49        0.00     18.86 o 
  10   0  14       31.29       48.32     25.41 o 
 -15   1  14        1.48        0.00     16.59 o 
 -13   1  14       37.52       55.96     14.68 o 
 -11   1  14       84.04       85.99     11.80 o 
  -9   1  14       45.51       24.82     10.18 o 
  -7   1  14        8.44       18.53      9.53 o 
  -5   1  14     1125.98     1224.82     24.64 o 
  -3   1  14     3241.80     3060.49     37.72 o 
  -1   1  14     2055.04     2210.04     32.87 o 
   1   1  14     1824.25     1900.55     31.33 o 
   3   1  14       69.88      115.42     16.61 o 
   5   1  14      138.90      137.80     13.42 o 
   7   1  14        7.61        0.00     12.61 o 
   9   1  14       97.69       96.04     19.08 o 
  11   1  14       12.26        0.00     22.65 o 
 -16   2  14        6.10       38.98     26.15 o 
 -14   2  14      209.87      232.29     24.12 o 
 -12   2  14      399.19      339.25     20.48 o 
 -10   2  14      131.03      123.47     13.39 o 
  -8   2  14     1089.02      969.84     24.74 o 
  -6   2  14     1319.13     1322.99     26.97 o 
  -4   2  14       45.87       43.68      8.40 o 
  -2   2  14     5064.10     5011.64     57.21 o 
   0   2  14      318.83      278.13     17.18 o 
   2   2  14      857.84      852.16     22.47 o 
   4   2  14      523.63      556.49     24.48 o 
   6   2  14      124.55      121.51     15.41 o 
   8   2  14      511.83      487.08     32.17 o 
  10   2  14      247.57      279.58     27.53 o 
 -15   3  14       95.18      115.19     49.97 o 
 -13   3  14       88.85       85.63     18.80 o 
 -11   3  14       37.82       38.01     12.98 o 
  -9   3  14       63.76       65.31     12.89 o 
  -7   3  14     1679.87     1743.61     35.93 o 
  -5   3  14     2991.93     2891.94     44.48 o 
  -3   3  14     2950.70     2830.60     47.77 o 
  -1   3  14       49.05       70.55      8.75 o 
   1   3  14     2119.47     2077.99     32.00 o 
   3   3  14        0.25       17.45      8.49 o 
   5   3  14      493.17      495.39     28.29 o 
   7   3  14      579.48      522.28     34.48 o 
   9   3  14      732.01      689.99     36.99 o 
  11   3  14       62.77       84.95     20.10 o 
 -14   4  14       47.10       53.12     21.57 o 
 -12   4  14     1405.18     1389.23     42.83 o 
 -10   4  14      171.33      162.68     19.11 o 
  -8   4  14     1166.39     1084.49     29.93 o 
  -6   4  14     2505.99     2639.71     43.25 o 
  -4   4  14      142.66      133.37     13.69 o 
  -2   4  14      844.16      800.60     26.68 o 
   0   4  14     1792.18     1821.92     36.00 o 
   2   4  14     1026.00     1089.42     24.28 o 
   4   4  14      496.20      550.20     35.46 o 
   6   4  14      120.21      115.12     19.27 o 
   8   4  14      348.36      308.19     26.63 o 
  10   4  14      307.23      281.32     27.89 o 
 -15   5  14      373.48      385.79     45.48 o 
 -13   5  14      797.97      884.81     67.08 o 
 -11   5  14      991.36      871.01     35.93 o 
  -9   5  14      245.37      270.41     19.51 o 
  -7   5  14      513.25      539.64     23.56 o 
  -5   5  14     1866.79     1785.24     35.33 o 
  -3   5  14      579.76      678.84     23.62 o 
  -1   5  14      401.12      449.44     21.02 o 
   1   5  14      629.15      714.58     24.13 o 
   3   5  14     1911.02     1885.17     68.67 o 
   5   5  14        7.55        2.65     11.10 o 
   7   5  14      123.89      130.34     18.40 o 
   9   5  14      431.81      458.27     37.65 o 
  11   5  14      570.17      751.73     51.58 o 
 -14   6  14       28.11       41.91     20.38 o 
 -12   6  14      188.41      169.69     21.91 o 
 -10   6  14      546.06      489.67     30.87 o 
  -8   6  14       82.26       98.35     16.78 o 
  -6   6  14     3176.90     3032.25     46.29 o 
  -4   6  14      333.37      365.09     19.35 o 
  -2   6  14      264.21      350.83     19.08 o 
   0   6  14     1007.09     1006.08     27.61 o 
   2   6  14        0.01        0.00     12.12 o 
   4   6  14       72.22       60.62     12.82 o 
   6   6  14       10.29        2.48     13.07 o 
   8   6  14     1565.29     1612.13     56.90 o 
  10   6  14      420.95      419.13     39.18 o 
 -15   7  14      322.00      461.57     82.46 o 
 -13   7  14      641.92      665.89     37.17 o 
 -11   7  14        1.29        3.49     13.74 o 
  -9   7  14      391.30      390.15     27.33 o 
  -7   7  14       48.17       38.80     13.12 o 
  -5   7  14       40.94       38.64     12.92 o 
  -3   7  14       20.64       16.60     11.20 o 
  -1   7  14        0.00       12.47      8.73 o 
   1   7  14     1420.29     1433.23     45.13 o 
   3   7  14     2214.33     2215.67     53.29 o 
   5   7  14       21.40        0.00     12.27 o 
   7   7  14       91.66      112.89     23.31 o 
   9   7  14      217.84      299.45     36.61 o 
 -14   8  14      353.74      418.21     38.05 o 
 -12   8  14      184.27      149.22     21.93 o 
 -10   8  14      175.40      166.91     20.57 o 
  -8   8  14     1469.66     1462.83     42.81 o 
  -6   8  14      159.26      145.85     18.76 o 
  -4   8  14     2344.75     2238.80     49.15 o 
  -2   8  14      786.63      799.21     25.85 o 
   0   8  14       97.90       54.69     13.67 o 
   2   8  14      555.91      578.94     28.76 o 
   4   8  14     1778.17     1624.44     39.75 o 
   6   8  14        6.73        0.00     13.60 o 
   8   8  14      312.36      298.09     39.28 o 
  10   8  14      225.51      246.30     48.66 o 
 -13   9  14        6.50        0.00     18.78 o 
 -11   9  14       11.20       17.43     19.76 o 
  -9   9  14      267.10      279.62     24.53 o 
  -7   9  14      517.61      443.64     28.50 o 
  -5   9  14     4240.19     4057.92     68.06 o 
  -3   9  14     2406.17     2396.83     51.42 o 
  -1   9  14      306.96      317.80     19.73 o 
   1   9  14       60.15       45.79     12.28 o 
   3   9  14     1981.20     1799.68     41.84 o 
   5   9  14       34.01       18.12     15.46 o 
   7   9  14      253.60      303.09     32.45 o 
   9   9  14      219.57      278.62     33.62 o 
 -14  10  14      375.03      342.96     37.42 o 
 -12  10  14        0.95        0.00     14.96 o 
 -10  10  14       63.92       60.69     17.76 o 
  -8  10  14       74.91       55.66     16.30 o 
  -6  10  14      382.41      362.71     26.45 o 
  -4  10  14      272.86      219.05     21.33 o 
  -2  10  14      389.80      420.70     27.27 o 
   0  10  14       72.69      100.81     17.59 o 
   2  10  14       11.05        7.18     11.13 o 
   4  10  14      203.02      198.04     18.43 o 
   6  10  14      274.02      256.10     24.63 o 
   8  10  14        3.62        0.00     17.75 o 
  10  10  14       96.42      153.58     32.19 o 
 -13  11  14       86.12       39.61     32.36 o 
 -11  11  14      211.67      227.25     28.42 o 
  -9  11  14        6.81       24.47     15.10 o 
  -7  11  14       27.27       34.38     15.09 o 
  -5  11  14      207.25      218.53     22.69 o 
  -3  11  14       86.15       73.86     16.38 o 
  -1  11  14      220.69      186.35     20.94 o 
   1  11  14       23.80       43.16     14.71 o 
   3  11  14     4227.14     4171.55     61.14 o 
   5  11  14      138.33      140.59     19.66 o 
   7  11  14        5.76       33.43     18.57 o 
   9  11  14      288.71      322.69     47.97 o 
 -12  12  14      181.97      204.82     25.43 o 
 -10  12  14      135.17      125.93     21.43 o 
  -8  12  14     1597.06     1554.58     46.89 o 
  -6  12  14      383.85      401.82     28.65 o 
  -4  12  14      543.30      484.85     30.96 o 
  -2  12  14      113.58      122.99     18.61 o 
   0  12  14       25.46       40.53     14.60 o 
   2  12  14      397.36      375.50     27.65 o 
   4  12  14      854.94      832.96     34.43 o 
   6  12  14     1089.67     1105.54     46.02 o 
   8  12  14      159.67      148.33     28.60 o 
 -13  13  14      138.25      122.62     28.07 o 
 -11  13  14      249.73      302.74     28.75 o 
  -9  13  14      263.52      283.49     26.95 o 
  -7  13  14        7.88        8.12     14.98 o 
  -5  13  14       76.91       52.72     15.83 o 
  -3  13  14     1958.34     1780.48     48.56 o 
  -1  13  14     1571.50     1428.63     44.15 o 
   1  13  14       81.91       50.56     16.71 o 
   3  13  14       43.21       53.31     16.34 o 
   5  13  14       11.10       17.14     21.87 o 
   7  13  14      268.77      338.62     43.16 o 
 -12  14  14       20.03       20.96     21.66 o 
 -10  14  14      328.20      351.37     30.63 o 
  -8  14  14       87.73       71.85     18.59 o 
  -6  14  14       82.97       89.17     19.14 o 
  -4  14  14     1641.64     1602.21     47.59 o 
  -2  14  14       30.60       21.05     15.04 o 
   0  14  14      625.68      596.71     35.14 o 
   2  14  14       36.71       42.51     14.82 o 
   4  14  14       37.36       49.88     21.06 o 
   6  14  14      639.12      644.97     44.63 o 
   8  14  14       21.74       19.69     28.16 o 
 -11  15  14       64.38       80.33     24.09 o 
  -9  15  14      551.33      558.43     36.48 o 
  -7  15  14      455.40      487.91     32.71 o 
  -5  15  14        7.73        1.46     15.73 o 
  -3  15  14       81.75       79.92     18.94 o 
  -1  15  14      161.39      153.91     20.82 o 
   1  15  14       31.05       38.94     16.73 o 
   3  15  14        0.04        0.00     18.18 o 
   5  15  14      515.01      499.57     40.17 o 
   7  15  14       15.10       17.57     19.66 o 
 -10  16  14      274.25      258.55     34.91 o 
  -8  16  14       77.78      109.12     21.57 o 
  -6  16  14      576.64      613.50     40.54 o 
  -4  16  14     1009.38     1070.50     52.66 o 
  -2  16  14       13.78        5.70     16.50 o 
   0  16  14        5.01       18.20     15.22 o 
   2  16  14       11.05        9.96     15.33 o 
   4  16  14      819.98      804.19     50.33 o 
   6  16  14      499.89      544.72     42.65 o 
  -9  17  14      275.71      296.74     29.47 o 
  -7  17  14      173.81      185.36     25.36 o 
  -5  17  14      130.61      115.20     20.88 o 
  -3  17  14       44.11       52.46     21.35 o 
  -1  17  14      240.39      248.35     26.61 o 
   1  17  14      550.21      481.58     34.00 o 
   3  17  14      195.63      244.99     25.55 o 
   5  17  14       12.49        0.00     21.02 o 
  -8  18  14      237.94      266.09     28.99 o 
  -6  18  14      194.64      237.06     26.68 o 
  -4  18  14       99.95      129.47     21.47 o 
  -2  18  14      701.55      744.92     41.03 o 
   0  18  14      100.43      129.44     23.07 o 
   2  18  14       62.88       51.56     25.53 o 
   4  18  14       19.95       12.81     19.93 o 
  -7  19  14        2.47        0.00     17.83 o 
  -5  19  14      366.91      367.06     36.50 o 
  -3  19  14      223.34      212.86     25.98 o 
  -1  19  14       98.16      120.40     22.45 o 
   1  19  14     3448.25     3642.51     77.53 o 
   3  19  14      108.07      114.00     28.20 o 
  -6  20  14     1139.32     1170.41     47.80 o 
  -4  20  14      243.23      254.53     27.67 o 
  -2  20  14      142.68      100.74     23.02 o 
   0  20  14       37.05       48.74     19.54 o 
   2  20  14        3.89       13.82     19.19 o 
  -3  21  14       20.70       54.28     34.62 o 
  -1  21  14       53.07       30.60     19.74 o 
 -15   1  15       14.72       58.97     36.98 o 
 -13   1  15      315.46      336.52     23.78 o 
 -11   1  15     1296.25     1333.91     32.93 o 
  -9   1  15      700.03      654.55     22.97 o 
  -7   1  15      742.82      659.27     21.81 o 
  -5   1  15      354.36      346.95     18.18 o 
  -3   1  15     2481.57     2499.21     35.22 o 
  -1   1  15     2424.30     2489.93     33.88 o 
   1   1  15      357.48      403.79     17.36 o 
   3   1  15     2518.51     2264.30     51.92 o 
   5   1  15      685.52      704.08     24.17 o 
   7   1  15      850.88      892.77     36.63 o 
   9   1  15      114.79       81.51     19.16 o 
  11   1  15      183.99      166.98     26.26 o 
 -14   2  15       18.87       42.18     20.67 o 
 -12   2  15     1681.55     1602.64     40.14 o 
 -10   2  15      237.48      241.51     23.85 o 
  -8   2  15     1188.80     1155.34     45.47 o 
  -6   2  15     1128.04     1095.25     29.33 o 
  -4   2  15      866.70      893.87     26.08 o 
  -2   2  15      480.36      477.68     25.71 o 
   0   2  15     2823.99     2790.96     36.36 o 
   2   2  15     1385.25     1441.32     29.21 o 
   4   2  15       47.93       54.25     11.10 o 
   6   2  15      754.36      776.04     33.60 o 
   8   2  15       25.89       15.69     15.48 o 
  10   2  15      106.05      109.54     22.82 o 
 -15   3  15       19.41       26.39     24.49 o 
 -13   3  15       20.02        3.58     15.13 o 
 -11   3  15        4.88        0.00     11.17 o 
  -9   3  15     1351.72     1306.44     36.14 o 
  -7   3  15        0.34       14.83      9.81 o 
  -5   3  15     2960.70     2901.30     45.56 o 
  -3   3  15     2249.84     2182.74     39.50 o 
  -1   3  15     1593.35     1585.39     34.45 o 
   1   3  15      716.24      663.21     23.63 o 
   3   3  15     4657.27     4520.90     66.60 o 
   5   3  15       10.72       24.21     10.25 o 
   7   3  15      105.87       75.60     16.97 o 
   9   3  15       34.17       37.62     16.30 o 
 -14   4  15       60.95       72.96     22.50 o 
 -12   4  15     1626.01     1620.16     46.58 o 
 -10   4  15       36.18       60.67     16.05 o 
  -8   4  15       83.00       79.50     13.23 o 
  -6   4  15     2600.82     2551.55     43.96 o 
  -4   4  15     3333.26     3314.48     53.19 o 
  -2   4  15     1471.58     1620.22     34.69 o 
   0   4  15       32.76       44.35     11.75 o 
   2   4  15      343.36      369.62     23.17 o 
   4   4  15        0.17       11.25     11.07 o 
   6   4  15      391.58      382.21     26.82 o 
   8   4  15      251.42      257.70     30.50 o 
  10   4  15       98.10      102.91     25.52 o 
 -15   5  15       53.53       84.58     33.98 o 
 -13   5  15        9.72        1.48     17.17 o 
 -11   5  15      217.84      224.83     23.05 o 
  -9   5  15     1497.89     1491.80     43.38 o 
  -7   5  15      444.26      482.74     26.29 o 
  -5   5  15     1559.24     1580.70     34.39 o 
  -3   5  15      335.47      330.65     19.48 o 
  -1   5  15     2437.94     2545.37     43.51 o 
   1   5  15        2.61        0.00      8.47 o 
   3   5  15      884.31      936.96     32.51 o 
   5   5  15      760.58      741.58     39.82 o 
   7   5  15      186.53      201.51     27.94 o 
   9   5  15      263.16      203.24     29.34 o 
 -14   6  15       45.06       54.19     21.49 o 
 -12   6  15      701.54      719.87     37.82 o 
 -10   6  15     2615.73     2574.63     58.14 o 
  -8   6  15     1491.95     1371.89     41.31 o 
  -6   6  15      857.51      819.78     33.56 o 
  -4   6  15     3614.71     3500.98     50.75 o 
  -2   6  15      621.16      509.38     23.05 o 
   0   6  15      830.24      775.51     26.00 o 
   2   6  15     1481.33     1498.56     34.85 o 
   4   6  15     1218.72     1037.08     33.84 o 
   6   6  15      508.78      503.48     30.77 o 
   8   6  15      148.77      198.08     29.73 o 
  10   6  15       88.88       52.32     23.53 o 
 -13   7  15       69.52       82.51     25.26 o 
 -11   7  15      171.02      165.29     22.13 o 
  -9   7  15      274.14      267.99     24.32 o 
  -7   7  15      508.63      489.79     31.88 o 
  -5   7  15     1644.54     1551.01     41.85 o 
  -3   7  15       32.01       67.33     12.46 o 
  -1   7  15     1221.56     1291.60     31.73 o 
   1   7  15      384.95      358.23     21.13 o 
   3   7  15     1210.91     1228.45     33.92 o 
   5   7  15      194.50      217.74     22.29 o 
   7   7  15      184.56      209.53     28.42 o 
   9   7  15        3.63        0.00     19.41 o 
 -14   8  15        0.74        0.00     20.43 o 
 -12   8  15       26.20       12.02     15.52 o 
 -10   8  15       79.34       78.89     17.96 o 
  -8   8  15      632.91      599.83     33.10 o 
  -6   8  15      234.40      189.10     20.29 o 
  -4   8  15        2.38        0.00     12.70 o 
  -2   8  15      227.55      196.31     20.13 o 
   0   8  15      588.49      619.88     40.97 o 
   2   8  15      534.76      583.60     27.33 o 
   4   8  15      547.96      600.22     27.64 o 
   6   8  15      101.13       96.47     18.69 o 
   8   8  15        9.21        1.92     18.74 o 
 -13   9  15     1267.82     1305.81     55.38 o 
 -11   9  15      855.66      896.14     39.08 o 
  -9   9  15      344.48      350.69     27.55 o 
  -7   9  15        0.98        0.00     13.76 o 
  -5   9  15      432.15      455.26     31.30 o 
  -3   9  15     1112.07      950.07     35.11 o 
  -1   9  15      150.52      134.88     18.35 o 
   1   9  15        0.05        0.00     12.70 o 
   3   9  15      212.09      220.00     19.09 o 
   5   9  15      555.85      564.42     39.01 o 
   7   9  15       92.65       78.31     21.91 o 
   9   9  15        5.23        0.00     18.33 o 
 -14  10  15      145.15      131.69     28.47 o 
 -12  10  15      120.78      123.16     22.34 o 
 -10  10  15      829.01      833.17     38.73 o 
  -8  10  15       49.28       66.33     16.86 o 
  -6  10  15      675.96      538.20     31.93 o 
  -4  10  15       81.62       86.21     16.79 o 
  -2  10  15      200.43      141.72     19.16 o 
   0  10  15       61.76       86.87     16.97 o 
   2  10  15      576.09      478.29     25.95 o 
   4  10  15     1758.39     1826.09     42.20 o 
   6  10  15      297.18      274.69     33.85 o 
   8  10  15       44.40       77.84     23.43 o 
 -13  11  15       11.48        0.00     18.07 o 
 -11  11  15       57.56       39.99     18.68 o 
  -9  11  15        0.26       13.03     15.92 o 
  -7  11  15       67.26       37.43     15.56 o 
  -5  11  15      656.21      589.12     33.55 o 
  -3  11  15      149.85      104.11     18.43 o 
  -1  11  15        5.05       24.41     14.10 o 
   1  11  15      517.43      504.33     30.68 o 
   3  11  15      201.88      208.51     22.81 o 
   5  11  15     1816.66     1872.11     51.18 o 
   7  11  15       59.79       81.13     22.45 o 
 -12  12  15       83.11       61.16     19.89 o 
 -10  12  15       45.85       50.96     18.29 o 
  -8  12  15       29.82       23.21     16.14 o 
  -6  12  15      788.46      672.88     36.71 o 
  -4  12  15      368.79      372.88     28.18 o 
  -2  12  15       69.61       76.65     17.75 o 
   0  12  15       10.52       36.09     15.13 o 
   2  12  15        1.38        0.00     12.79 o 
   4  12  15      241.43      234.05     28.94 o 
   6  12  15        0.60        0.00     19.81 o 
   8  12  15       45.56       64.37     23.31 o 
 -11  13  15       47.61        8.14     17.17 o 
  -9  13  15      404.06      464.61     33.28 o 
  -7  13  15      227.10      266.49     26.46 o 
  -5  13  15      116.56      159.24     24.87 o 
  -3  13  15      447.97      432.11     30.67 o 
  -1  13  15      384.26      333.06     27.19 o 
   1  13  15      270.43      295.04     26.37 o 
   3  13  15       68.15       87.10     18.89 o 
   5  13  15     1159.32     1183.19    107.14 o 
   7  13  15        5.99        0.00     31.48 o 
 -12  14  15      139.52      128.44     24.08 o 
 -10  14  15        8.46       17.62     17.70 o 
  -8  14  15        4.76       22.25     16.64 o 
  -6  14  15       35.40        9.70     15.55 o 
  -4  14  15     1184.98     1173.34     42.60 o 
  -2  14  15       66.39       76.47     16.93 o 
   0  14  15      225.30      277.14     25.67 o 
   2  14  15      101.44      125.18     20.76 o 
   4  14  15       75.85      128.82     25.50 o 
   6  14  15      416.11      383.87     36.41 o 
 -11  15  15        6.42       26.07     19.74 o 
  -9  15  15      168.02      174.18     25.04 o 
  -7  15  15       77.17       62.12     20.24 o 
  -5  15  15      175.81      179.47     22.99 o 
  -3  15  15       28.86        8.13     15.96 o 
  -1  15  15      131.73      158.47     21.15 o 
   1  15  15      331.42      384.24     30.44 o 
   3  15  15      350.07      331.59     34.40 o 
   5  15  15      664.59      694.51     47.83 o 
 -10  16  15      131.55      110.57     24.78 o 
  -8  16  15      596.50      594.58     68.67 o 
  -6  16  15      220.02      236.78     26.75 o 
  -4  16  15      112.96      133.32     29.86 o 
  -2  16  15        0.11        9.78     16.29 o 
   0  16  15       75.36       74.76     19.13 o 
   2  16  15      333.69      363.79     30.78 o 
   4  16  15      179.58      199.88     29.91 o 
  -9  17  15      628.72      704.75     43.25 o 
  -7  17  15       53.69       20.21     19.40 o 
  -5  17  15      218.71      236.39     27.14 o 
  -3  17  15      423.54      441.21     40.26 o 
  -1  17  15       47.49       63.16     19.70 o 
   1  17  15       15.12       20.41     16.98 o 
   3  17  15      177.83      166.07     30.20 o 
   5  17  15       20.62        0.00     20.37 o 
  -8  18  15      105.60      142.11     31.36 o 
  -6  18  15      439.63      415.71     32.93 o 
  -4  18  15      366.07      380.99     36.79 o 
  -2  18  15       37.22       12.53     15.86 o 
   0  18  15       14.94       46.51     18.66 o 
   2  18  15      442.58      449.89     34.78 o 
  -7  19  15      370.82      356.16     32.17 o 
  -5  19  15      279.83      300.80     29.60 o 
  -3  19  15      159.34      208.64     27.00 o 
  -1  19  15        0.48        0.00     15.24 o 
   1  19  15       47.49       58.76     25.39 o 
  -4  20  15       51.66       42.03     20.24 o 
  -2  20  15       27.02       41.11     19.07 o 
   0  20  15        3.47        0.00     16.76 o 
 -14   0  16     1693.09     1687.86     70.71 o 
 -12   0  16     1893.36     1990.13     74.55 o 
 -10   0  16     3236.72     3055.39     85.89 o 
  -8   0  16     2905.76     2812.77     67.31 o 
  -6   0  16      109.99       94.64     14.36 o 
  -4   0  16     2499.60     2438.37     51.42 o 
  -2   0  16       90.16       70.87     14.69 o 
   0   0  16       59.67       56.25     13.96 o 
   2   0  16    11833.87    11817.98    133.95 o 
   4   0  16      265.67      317.84     25.82 o 
   6   0  16       63.73       51.97     26.99 o 
   8   0  16        0.00       31.83     21.80 o 
  10   0  16        2.20        0.00     23.19 o 
 -15   1  16      258.36      216.89     50.97 o 
 -13   1  16       10.33        5.68     15.20 o 
 -11   1  16      308.31      283.63     24.87 o 
  -9   1  16      281.78      249.38     18.02 o 
  -7   1  16     1258.92     1257.43     32.27 o 
  -5   1  16      902.75      835.08     26.61 o 
  -3   1  16       46.42       41.70      9.80 o 
  -1   1  16      351.93      406.77     18.62 o 
   1   1  16      237.57      303.94     26.83 o 
   3   1  16       45.79       84.26     11.69 o 
   5   1  16       91.33       88.34     12.43 o 
   7   1  16       22.55       32.68     15.44 o 
   9   1  16       65.94       48.57     18.25 o 
 -14   2  16      536.24      578.19     41.66 o 
 -12   2  16      184.34      203.29     18.04 o 
 -10   2  16      412.68      388.55     27.56 o 
  -8   2  16      352.31      322.25     20.80 o 
  -6   2  16      918.85      862.29     27.52 o 
  -4   2  16       31.11       24.93     10.43 o 
  -2   2  16      373.97      425.25     22.24 o 
   0   2  16      204.74      215.40     18.93 o 
   2   2  16       39.90       36.15     12.15 o 
   4   2  16      531.77      532.04     25.94 o 
   6   2  16       72.52       50.90     28.71 o 
   8   2  16      270.13      272.19     38.71 o 
  10   2  16      125.76      120.23     27.79 o 
 -15   3  16      197.52      176.91     50.97 o 
 -13   3  16       91.01       91.96     18.75 o 
 -11   3  16       69.98       59.90     17.84 o 
  -9   3  16     2533.02     2436.35     45.80 o 
  -7   3  16      295.22      262.78     19.07 o 
  -5   3  16     1313.09     1216.06     31.34 o 
  -3   3  16      119.44      107.40     13.34 o 
  -1   3  16       14.66       34.90     10.96 o 
   1   3  16      909.58      834.16     24.65 o 
   3   3  16     1184.61     1176.15     33.21 o 
   5   3  16      104.91       86.90     16.89 o 
   7   3  16     1134.18     1156.66     48.74 o 
   9   3  16        1.75       12.40     19.81 o 
 -14   4  16      133.80       89.81     24.18 o 
 -12   4  16       26.21       27.47     16.59 o 
 -10   4  16        0.91       13.16     17.17 o 
  -8   4  16        5.97        1.11     11.22 o 
  -6   4  16      269.75      242.54     18.16 o 
  -4   4  16      658.82      637.93     25.41 o 
  -2   4  16        6.36       28.14     10.72 o 
   0   4  16      585.90      596.46     24.81 o 
   2   4  16       28.65       28.79      9.62 o 
   4   4  16     1567.69     1551.34     38.43 o 
   6   4  16     1585.13     1623.69     55.39 o 
   8   4  16      592.09      735.18     61.12 o 
  10   4  16       65.39      110.78     26.77 o 
 -13   5  16        4.52       22.63     16.92 o 
 -11   5  16      342.75      313.96     34.05 o 
  -9   5  16     1272.84     1305.37     40.87 o 
  -7   5  16     2488.47     2270.91     51.43 o 
  -5   5  16     4935.25     4919.05     63.25 o 
  -3   5  16      291.89      342.91     20.04 o 
  -1   5  16     2103.03     1894.81     39.13 o 
   1   5  16     1089.19     1085.62     31.23 o 
   3   5  16      108.92      101.03     15.96 o 
   5   5  16        0.28        0.00     12.82 o 
   7   5  16      472.85      464.37     37.47 o 
   9   5  16        0.11       22.56     19.27 o 
 -14   6  16      220.76      208.35     30.51 o 
 -12   6  16        2.65       19.93     15.88 o 
 -10   6  16       21.30       15.51     14.60 o 
  -8   6  16       80.42       72.24     24.46 o 
  -6   6  16      428.14      441.37     31.88 o 
  -4   6  16        0.59        0.00      9.67 o 
  -2   6  16       17.43       33.86     17.68 o 
   0   6  16      160.54      142.68     15.64 o 
   2   6  16      539.09      516.85     34.17 o 
   4   6  16      587.30      572.70     31.83 o 
   6   6  16      115.11      117.48     23.10 o 
   8   6  16       16.75        0.13     18.62 o 
 -13   7  16      484.04      487.69     33.76 o 
 -11   7  16       57.94       45.60     17.02 o 
  -9   7  16      797.96      771.06     36.59 o 
  -7   7  16     4520.00     4383.29     73.35 o 
  -5   7  16      292.69      208.71     21.25 o 
  -3   7  16        4.18       18.07     13.03 o 
  -1   7  16     1175.40      986.31     42.13 o 
   1   7  16     1319.84     1296.52     40.70 o 
   3   7  16      309.89      363.54     23.26 o 
   5   7  16        4.26       20.35     20.77 o 
   7   7  16      643.67      625.18     46.29 o 
   9   7  16      192.55      180.74     30.35 o 
 -14   8  16       18.40       28.88     23.92 o 
 -12   8  16      263.04      216.49     25.13 o 
 -10   8  16        0.09        0.00     14.31 o 
  -8   8  16      257.68      250.87     23.75 o 
  -6   8  16        3.00        0.00     11.61 o 
  -4   8  16       83.28      113.83     18.13 o 
  -2   8  16     1848.97     1786.83     46.77 o 
   0   8  16      149.11      161.25     19.37 o 
   2   8  16       32.67       15.46     17.46 o 
   4   8  16      569.62      599.53     33.10 o 
   6   8  16       15.42       30.86     16.65 o 
   8   8  16        0.05        0.00     17.30 o 
 -13   9  16        1.73       29.91     18.75 o 
 -11   9  16        6.19        6.00     16.22 o 
  -9   9  16        6.08        0.00     13.40 o 
  -7   9  16      127.92      142.23     20.57 o 
  -5   9  16       37.27       31.36     13.83 o 
  -3   9  16      160.59      191.93     20.98 o 
  -1   9  16      443.54      498.21     30.65 o 
   1   9  16       21.17       20.33     11.47 o 
   3   9  16      380.73      369.49     23.59 o 
   5   9  16      472.85      622.64     35.68 o 
   7   9  16       26.00       14.71     19.79 o 
 -12  10  16      176.55      182.20     24.62 o 
 -10  10  16        0.64        0.61     14.37 o 
  -8  10  16       56.46       43.22     16.17 o 
  -6  10  16      144.89      207.65     27.77 o 
  -4  10  16       24.85        9.63     14.01 o 
  -2  10  16      117.06       62.98     16.74 o 
   0  10  16      331.71      295.74     25.17 o 
   2  10  16      906.70      875.78     35.71 o 
   4  10  16      535.80      571.97     33.22 o 
   6  10  16      146.73      146.00     22.31 o 
   8  10  16      201.54      248.59     32.63 o 
 -13  11  16      928.53      990.48     55.32 o 
 -11  11  16       78.45      120.79     25.20 o 
  -9  11  16      126.96      149.19     21.61 o 
  -7  11  16      140.09      116.10     19.08 o 
  -5  11  16     1594.76     1574.23     46.93 o 
  -3  11  16       55.98       58.61     15.98 o 
  -1  11  16     1307.43     1361.59     50.06 o 
   1  11  16       11.66       34.32     15.53 o 
   3  11  16      299.46      284.60     30.11 o 
   5  11  16       95.18       91.07     22.83 o 
   7  11  16       40.66       55.99     22.31 o 
 -12  12  16       81.47       79.80     20.96 o 
 -10  12  16      414.23      448.42     33.14 o 
  -8  12  16      284.01      294.03     27.64 o 
  -6  12  16     1523.10     1536.99     47.30 o 
  -4  12  16      227.36      222.42     23.62 o 
  -2  12  16      331.68      285.91     25.89 o 
   0  12  16      572.70      588.48     34.60 o 
   2  12  16      829.01      786.33     53.52 o 
   4  12  16       50.27       14.79     19.74 o 
   6  12  16      886.28      993.67     49.48 o 
 -11  13  16        6.25       23.92     18.56 o 
  -9  13  16      169.05      222.70     25.80 o 
  -7  13  16        6.78        0.00     18.24 o 
  -5  13  16        0.36        0.00     11.66 o 
  -3  13  16      503.46      461.87     32.35 o 
  -1  13  16      443.69      388.40     29.42 o 
   1  13  16      126.75      130.13     20.75 o 
   3  13  16      768.73      803.18     39.59 o 
   5  13  16      287.59      347.52     38.00 o 
   7  13  16        2.23       13.88     25.13 o 
 -10  14  16       11.15       14.97     16.97 o 
  -8  14  16      314.90      280.85     27.81 o 
  -6  14  16       26.34       41.77     16.45 o 
  -4  14  16       15.62       21.94     16.03 o 
  -2  14  16      134.08      129.45     22.06 o 
   0  14  16      178.74      213.54     24.48 o 
   2  14  16       19.87       14.96     16.29 o 
   4  14  16       79.85       93.14     29.96 o 
   6  14  16        1.12        0.00     20.58 o 
  -9  15  16      129.13      139.09     24.12 o 
  -7  15  16        7.85        0.00     15.28 o 
  -5  15  16       46.48       42.15     24.33 o 
  -3  15  16        4.94       15.61     20.49 o 
  -1  15  16      181.38      136.88     22.24 o 
   1  15  16      236.03      212.28     30.01 o 
   3  15  16      653.61      730.50     48.97 o 
   5  15  16      227.48      163.57     29.42 o 
  -8  16  16      615.80      633.42     41.03 o 
  -6  16  16      105.31       80.55     20.78 o 
  -4  16  16      190.20      235.44     26.80 o 
  -2  16  16       24.94       15.15     15.70 o 
   0  16  16       12.09        0.00     16.30 o 
   2  16  16        9.99       16.77     18.23 o 
   4  16  16      118.41      105.57     26.55 o 
  -7  17  16       46.48      134.03     71.44 o 
  -5  17  16       37.73       60.00     19.79 o 
  -3  17  16       36.57       49.16     19.96 o 
  -1  17  16      230.06      219.88     29.29 o 
   1  17  16      710.22      796.62     44.28 o 
   3  17  16      697.45      760.97     52.07 o 
  -6  18  16       91.15      167.51     26.43 o 
  -4  18  16      319.91      305.67     51.60 o 
  -2  18  16      599.29      700.11     42.29 o 
   0  18  16     1177.22     1238.76     48.42 o 
   2  18  16     1032.43     1163.48     47.82 o 
  -5  19  16       86.07      143.95     25.39 o 
  -3  19  16      610.21      611.16     40.19 o 
  -1  19  16        1.50        9.06     18.68 o 
 -13   1  17      835.59      830.21     46.87 o 
 -11   1  17       50.78       68.79     16.39 o 
  -9   1  17     2237.59     2107.76     45.64 o 
  -7   1  17        0.15        0.00      9.43 o 
  -5   1  17     2952.58     2683.95     42.38 o 
  -3   1  17      141.16      166.17     16.80 o 
  -1   1  17       30.29       27.06     11.89 o 
   1   1  17       36.40       44.70     13.92 o 
   3   1  17       23.47        7.54     10.62 o 
   5   1  17      399.14      359.72     25.93 o 
   7   1  17       67.70       72.25     21.17 o 
   9   1  17      236.34      289.13     39.75 o 
 -14   2  17      245.94      283.89     31.71 o 
 -12   2  17        1.39        8.36     22.36 o 
 -10   2  17      210.45      203.19     20.48 o 
  -8   2  17        2.63        0.00     10.77 o 
  -6   2  17      680.81      684.49     26.54 o 
  -4   2  17      967.53      966.81     28.87 o 
  -2   2  17       93.51      102.70     12.34 o 
   0   2  17     1945.54     1846.13     40.21 o 
   2   2  17       78.53       88.37     14.15 o 
   4   2  17       98.53       65.91     15.59 o 
   6   2  17       30.59        5.89     28.76 o 
   8   2  17       37.64       61.82     21.38 o 
 -13   3  17      383.17      353.52     29.59 o 
 -11   3  17      167.23      142.95     20.57 o 
  -9   3  17       29.08       50.03     13.46 o 
  -7   3  17       32.70       56.98     16.19 o 
  -5   3  17       31.75       26.78     15.47 o 
  -3   3  17     1053.83      923.95     28.81 o 
  -1   3  17      898.86      889.84     30.01 o 
   1   3  17      146.39      144.76     16.33 o 
   3   3  17      592.95      597.01     28.28 o 
   5   3  17       31.85       33.14     15.54 o 
   7   3  17       26.94       62.32     27.24 o 
   9   3  17        0.52        0.00     18.35 o 
 -14   4  17      186.75      178.00     34.98 o 
 -12   4  17        8.74       31.12     15.94 o 
 -10   4  17       40.94       36.56     15.87 o 
  -8   4  17       27.59       35.05     14.69 o 
  -6   4  17      612.33      570.09     25.69 o 
  -4   4  17     1000.11     1050.73     30.46 o 
  -2   4  17      269.19      250.12     18.94 o 
   0   4  17      443.30      421.18     23.27 o 
   2   4  17      505.15      526.28     26.28 o 
   4   4  17      131.20      128.83     16.18 o 
   6   4  17      437.43      478.53     57.30 o 
   8   4  17      453.29      451.92     44.09 o 
 -13   5  17        6.10       13.60     16.72 o 
 -11   5  17        0.32        0.00     15.33 o 
  -9   5  17       19.58        0.00     13.71 o 
  -7   5  17     1219.52     1216.63     52.94 o 
  -5   5  17      391.74      432.06     23.31 o 
  -3   5  17       24.86       12.92     10.67 o 
  -1   5  17       29.19       53.04     12.65 o 
   1   5  17       30.04       40.08     12.20 o 
   3   5  17       86.85      112.26     17.47 o 
   5   5  17       16.72        0.00     13.52 o 
   7   5  17       16.67       19.19     23.75 o 
   9   5  17      187.89      216.40     32.04 o 
 -14   6  17      613.73      690.08     67.74 o 
 -12   6  17       18.89       12.76     16.00 o 
 -10   6  17       72.17       75.98     18.10 o 
  -8   6  17      155.13      117.11     19.04 o 
  -6   6  17        1.38       11.71     13.08 o 
  -4   6  17      187.93      192.96     20.30 o 
  -2   6  17        5.54        0.00     12.35 o 
   0   6  17       11.33       10.88     13.38 o 
   2   6  17       87.76      104.85     19.62 o 
   4   6  17       18.08       17.90     13.15 o 
   6   6  17      196.38      226.57     50.02 o 
   8   6  17      270.80      279.15     73.46 o 
 -13   7  17       74.22      114.38     23.35 o 
 -11   7  17      346.71      350.30     28.80 o 
  -9   7  17       44.75       44.56     16.55 o 
  -7   7  17       91.97       75.66     16.52 o 
  -5   7  17      322.65      294.15     24.67 o 
  -3   7  17      153.00      175.44     20.31 o 
  -1   7  17       42.89        9.46     10.68 o 
   1   7  17      763.07      737.76     33.33 o 
   3   7  17        0.05        1.61     11.64 o 
   5   7  17      615.01      709.63     44.14 o 
   7   7  17      136.04      141.07     53.44 o 
 -12   8  17       32.09       33.36     24.70 o 
 -10   8  17       11.44       22.20     15.54 o 
  -8   8  17       21.70       52.56     15.86 o 
  -6   8  17     1284.73     1237.03     40.86 o 
  -4   8  17        7.36        0.00     17.60 o 
  -2   8  17      909.11      885.88     35.50 o 
   0   8  17     1074.87     1036.23     37.68 o 
   2   8  17        0.44        0.00     11.94 o 
   4   8  17      273.71      324.82     26.34 o 
   6   8  17       35.35        0.00     17.21 o 
   8   8  17      539.44      568.25     44.99 o 
 -13   9  17      334.22      347.41     30.80 o 
 -11   9  17      107.95       93.30     20.06 o 
  -9   9  17        3.29       20.17     15.72 o 
  -7   9  17       55.58       34.28     14.81 o 
  -5   9  17      327.84      316.78     26.07 o 
  -3   9  17        5.41        0.00     13.13 o 
  -1   9  17      475.75      447.21     31.00 o 
   1   9  17      177.58      187.93     22.03 o 
   3   9  17        5.67       18.80     17.11 o 
   5   9  17      134.00      135.46     32.90 o 
   7   9  17      176.59      168.97     28.44 o 
 -12  10  17      240.28      238.27     27.22 o 
 -10  10  17      215.63      224.36     25.54 o 
  -8  10  17      447.41      455.78     31.87 o 
  -6  10  17       55.74       36.47     15.79 o 
  -4  10  17      330.34      288.73     25.39 o 
  -2  10  17      448.39      484.47     37.08 o 
   0  10  17     1887.61     1708.13     48.82 o 
   2  10  17      267.33      308.04     26.40 o 
   4  10  17       67.16       14.56     20.35 o 
   6  10  17       18.59       30.22     21.31 o 
 -11  11  17        7.61        0.00     15.70 o 
  -9  11  17      122.54      126.84     22.03 o 
  -7  11  17      613.72      578.32     35.66 o 
  -5  11  17        0.12        6.23     15.22 o 
  -3  11  17      374.95      362.11     28.91 o 
  -1  11  17        8.02       35.10     20.23 o 
   1  11  17      150.70      149.58     21.10 o 
   3  11  17        0.06        0.00     18.03 o 
   5  11  17      150.07      178.49     28.66 o 
   7  11  17      402.13      427.26     49.34 o 
 -10  12  17      141.11      154.85     24.32 o 
  -8  12  17       18.30       21.41     16.75 o 
  -6  12  17      673.00      735.86     39.70 o 
  -4  12  17      597.08      464.07     32.04 o 
  -2  12  17      178.45      197.88     22.94 o 
   0  12  17       71.60       44.10     17.34 o 
   2  12  17      481.95      468.50     32.28 o 
   4  12  17      138.35      116.82     32.98 o 
   6  12  17        0.70       10.74     42.48 o 
 -11  13  17      316.04      296.83     41.84 o 
  -9  13  17      240.81      203.54     29.72 o 
  -7  13  17      562.01      546.92     44.43 o 
  -5  13  17        0.00       17.73     16.18 o 
  -3  13  17      300.14      341.01     28.14 o 
  -1  13  17      850.17      879.44     39.90 o 
   1  13  17      888.82      846.99     41.22 o 
   3  13  17      223.46      216.82     31.15 o 
   5  13  17        0.80        0.00     28.54 o 
 -10  14  17       53.30       78.25     20.67 o 
  -8  14  17        2.04        0.00     16.75 o 
  -6  14  17      181.03      182.32     25.68 o 
  -4  14  17      505.93      540.86     35.46 o 
  -2  14  17      170.34      146.47     22.22 o 
   0  14  17        3.33        0.00     13.53 o 
   2  14  17      221.60      278.61     27.99 o 
   4  14  17       51.63       68.73     26.33 o 
  -9  15  17      339.19      320.93     31.22 o 
  -7  15  17      414.79      376.99     32.30 o 
  -5  15  17     4650.29     4617.98     86.52 o 
  -3  15  17        6.89       40.18     19.07 o 
  -1  15  17      824.49      829.99     43.96 o 
   1  15  17      428.96      536.91     36.19 o 
   3  15  17      101.46      144.50     28.57 o 
  -8  16  17      286.14      299.28     77.02 o 
  -6  16  17      480.80      459.61     35.55 o 
  -4  16  17      385.85      391.35     32.47 o 
  -2  16  17      155.10      163.55     24.80 o 
   0  16  17       52.04       52.20     19.61 o 
   2  16  17      162.98      193.96     25.43 o 
  -7  17  17       70.51       88.24     22.17 o 
  -5  17  17      175.56      146.65     24.83 o 
  -3  17  17       66.74       58.06     19.98 o 
  -1  17  17       71.56      108.46     23.21 o 
   1  17  17        5.81        0.00     17.73 o 
  -4  18  17      649.64      729.77     53.52 o 
  -2  18  17      243.71      286.47     29.72 o 
   0  18  17      491.43      506.69     37.44 o 
 -14   0  18      839.19      843.56     91.95 o 
 -12   0  18      290.95      370.68     39.70 o 
 -10   0  18      536.89      524.90     45.39 o 
  -8   0  18        0.15        0.00     24.49 o 
  -6   0  18      197.47      161.72     27.11 o 
  -4   0  18     1383.83     1411.28     60.18 o 
  -2   0  18     2796.10     2746.72    106.94 o 
   0   0  18        4.02        0.00     18.01 o 
   2   0  18     2442.02     2371.16     77.96 o 
   4   0  18      224.47      260.53     34.01 o 
   6   0  18      223.47      311.84     62.97 o 
   8   0  18      195.93      198.90     60.97 o 
 -13   1  18      199.03      176.70     27.84 o 
 -11   1  18      632.61      606.35     34.85 o 
  -9   1  18        3.33       39.40     22.22 o 
  -7   1  18      240.86      211.12     19.30 o 
  -5   1  18      437.64      413.01     43.87 o 
  -3   1  18        0.21       19.21     12.93 o 
  -1   1  18        6.53        0.00     13.47 o 
   1   1  18        4.68       15.49     14.02 o 
   3   1  18     1761.16     1736.71     54.68 o 
   5   1  18      154.11      129.00     29.46 o 
   7   1  18       35.94       28.38     28.62 o 
 -14   2  18       69.23       86.22     23.83 o 
 -12   2  18      152.79      163.42     26.43 o 
 -10   2  18       17.00       19.35     15.44 o 
  -8   2  18       59.42       55.92     15.39 o 
  -6   2  18       29.62       60.34     15.19 o 
  -4   2  18       11.63       20.33     12.36 o 
  -2   2  18       17.19        5.83     11.50 o 
   0   2  18     1420.10     1498.61     37.71 o 
   2   2  18        0.68        0.00     10.38 o 
   4   2  18      752.47      709.29     30.79 o 
   6   2  18      114.43      138.61     24.76 o 
   8   2  18       28.75       55.47     40.48 o 
 -13   3  18       42.24       70.38     30.76 o 
 -11   3  18      145.36      162.81     25.90 o 
  -9   3  18     1099.24     1036.93     46.95 o 
  -7   3  18     2414.63     2304.44     45.14 o 
  -5   3  18     1158.89     1169.94     32.84 o 
  -3   3  18      469.50      395.83     23.22 o 
  -1   3  18      291.94      316.53     19.51 o 
   1   3  18      331.58      346.55     22.64 o 
   3   3  18      311.71      316.14     22.34 o 
   5   3  18      202.62      246.80     29.20 o 
   7   3  18       44.10       50.30     27.49 o 
 -14   4  18      143.65      113.02     21.29 o 
 -12   4  18      195.61      175.73     26.68 o 
 -10   4  18      217.63      181.66     21.22 o 
  -8   4  18     1478.29     1526.96     44.92 o 
  -6   4  18      374.19      374.30     22.44 o 
  -4   4  18      734.67      690.85     27.01 o 
  -2   4  18        0.01        0.48     13.54 o 
   0   4  18     1020.14     1036.10     36.13 o 
   2   4  18      196.67      222.61     19.54 o 
   4   4  18      572.87      593.50     30.06 o 
   6   4  18       38.38       30.29     20.55 o 
   8   4  18        8.63        0.47     21.31 o 
 -13   5  18       13.52       71.54     27.70 o 
 -11   5  18        0.22       16.53     17.60 o 
  -9   5  18       28.75       58.16     16.67 o 
  -7   5  18      433.09      454.15     29.60 o 
  -5   5  18       87.32      105.73     18.06 o 
  -3   5  18        8.53       17.40     11.57 o 
  -1   5  18        0.00        0.00     10.51 o 
   1   5  18       95.65       82.32     12.77 o 
   3   5  18      256.71      292.51     22.36 o 
   5   5  18       24.92       30.73     16.69 o 
   7   5  18        0.75       25.12     20.11 o 
 -12   6  18       56.06       49.49     17.64 o 
 -10   6  18      358.17      327.32     28.40 o 
  -8   6  18       73.61       35.92     15.40 o 
  -6   6  18      185.25      200.14     22.58 o 
  -4   6  18      729.11      621.42     32.33 o 
  -2   6  18      266.27      278.97     20.10 o 
   0   6  18       31.47       22.01     12.06 o 
   2   6  18      209.16      255.51     21.92 o 
   4   6  18      284.15      318.09     26.84 o 
   6   6  18       60.46       96.47     23.21 o 
 -13   7  18      216.35      229.97     27.18 o 
 -11   7  18       36.74       30.02     16.83 o 
  -9   7  18      149.02      121.00     20.60 o 
  -7   7  18       10.00        4.89     13.69 o 
  -5   7  18        8.84        8.90     23.97 o 
  -3   7  18      249.98      269.99     40.83 o 
  -1   7  18      324.72      359.89     27.28 o 
   1   7  18       60.72       69.64     16.45 o 
   3   7  18       13.45       10.11     11.47 o 
   5   7  18       16.21       53.70     18.02 o 
   7   7  18        9.53        0.00     18.96 o 
 -12   8  18      153.09      133.92     22.91 o 
 -10   8  18      116.08      136.47     26.98 o 
  -8   8  18        1.84        6.10     15.87 o 
  -6   8  18      733.36      714.08     42.55 o 
  -4   8  18      344.17      372.71     32.20 o 
  -2   8  18      609.91      522.88     32.24 o 
   0   8  18      580.31      512.22     31.83 o 
   2   8  18      193.16      187.38     19.91 o 
   4   8  18      160.94      151.06     21.01 o 
   6   8  18      404.03      435.33     40.18 o 
 -11   9  18      466.14      430.79     33.46 o 
  -9   9  18      626.38      664.55     38.29 o 
  -7   9  18      587.39      560.26     34.46 o 
  -5   9  18      246.57      215.59     24.28 o 
  -3   9  18       63.15       53.58     17.09 o 
  -1   9  18     1420.99     1281.23     43.06 o 
   1   9  18        0.01        6.99     14.46 o 
   3   9  18        8.30        0.00     24.09 o 
   5   9  18        2.18       22.93     16.53 o 
   7   9  18      457.75      525.60     42.99 o 
 -12  10  18       55.20       81.51     21.45 o 
 -10  10  18       40.46       34.61     22.98 o 
  -8  10  18       38.41       34.45     16.43 o 
  -6  10  18        5.04       16.69     14.93 o 
  -4  10  18      990.78      898.02     37.53 o 
  -2  10  18       84.98       51.39     16.82 o 
   0  10  18       33.54       21.62     15.86 o 
   2  10  18       42.55       49.62     17.83 o 
   4  10  18      415.03      429.52     37.87 o 
   6  10  18       83.75      113.70     58.47 o 
 -11  11  18      380.00      455.01     35.06 o 
  -9  11  18      241.72      233.80     29.43 o 
  -7  11  18      152.03      132.49     26.24 o 
  -5  11  18      598.26      618.62     36.89 o 
  -3  11  18        1.03        0.00     14.28 o 
  -1  11  18       69.36       54.41     17.08 o 
   1  11  18       73.29       38.09     17.17 o 
   3  11  18      368.81      274.12     32.66 o 
   5  11  18      153.98      163.89     28.47 o 
 -10  12  18      329.44      326.90     30.63 o 
  -8  12  18      224.54      223.60     25.78 o 
  -6  12  18      295.15      351.36     29.76 o 
  -4  12  18      564.54      510.98     34.33 o 
  -2  12  18       10.40        0.52     14.94 o 
   0  12  18      168.58      159.84     22.69 o 
   2  12  18       58.69       84.30     19.97 o 
   4  12  18      926.63      935.55     54.86 o 
  -9  13  18        0.36        0.00     18.08 o 
  -7  13  18     1110.59     1116.99     44.17 o 
  -5  13  18        0.20        0.00     16.04 o 
  -3  13  18      109.85       72.70     19.84 o 
  -1  13  18      635.07      648.79     38.76 o 
   1  13  18      446.82      468.53     33.50 o 
   3  13  18        1.64        0.62     19.78 o 
  -8  14  18        1.43        0.00     17.41 o 
  -6  14  18      875.47      736.96     42.60 o 
  -4  14  18      615.08      629.92     38.61 o 
  -2  14  18     1787.97     1764.41     54.19 o 
   0  14  18      464.56      535.65     36.71 o 
   2  14  18      314.03      347.56     31.44 o 
   4  14  18      168.20      179.31     30.18 o 
  -7  15  18      136.62      158.20     25.81 o 
  -5  15  18        4.21        6.59     21.35 o 
  -3  15  18       14.60       20.99     18.10 o 
  -1  15  18       94.87      144.34     23.10 o 
   1  15  18      632.63      626.36     40.16 o 
   3  15  18       71.22       77.88     25.58 o 
  -6  16  18       12.94        2.81     17.86 o 
  -4  16  18      115.39      114.08     22.46 o 
  -2  16  18     1189.90     1118.63     46.06 o 
   0  16  18        1.40       15.00     17.68 o 
  -5  17  18       32.50       95.67     22.73 o 
  -3  17  18       10.96        3.43     18.38 o 
  -1  17  18       90.95      128.73     24.24 o 
 -13   1  19      127.11      112.20     24.20 o 
 -11   1  19      140.80      172.06     33.42 o 
  -9   1  19       57.41       71.97     17.09 o 
  -7   1  19      111.36      145.39     27.12 o 
  -5   1  19      291.92      243.77     24.28 o 
  -3   1  19      397.34      382.94     28.13 o 
  -1   1  19       12.02        0.00     13.10 o 
   1   1  19      340.59      329.86     26.76 o 
   3   1  19       88.42       89.45     18.61 o 
   5   1  19      154.17      198.54     34.98 o 
   7   1  19      280.62      304.93     48.38 o 
 -12   2  19      181.23      209.91     28.50 o 
 -10   2  19      671.72      586.77     35.81 o 
  -8   2  19      434.80      454.42     27.38 o 
  -6   2  19      372.33      358.43     23.69 o 
  -4   2  19     1155.37     1157.80     35.53 o 
  -2   2  19       34.32       52.19     16.26 o 
   0   2  19      123.78      126.24     18.33 o 
   2   2  19     1170.04     1173.41     40.67 o 
   4   2  19        0.01        0.00     16.68 o 
   6   2  19      455.99      431.69     57.47 o 
 -13   3  19       41.23       30.78     20.67 o 
 -11   3  19      113.04      112.90     21.01 o 
  -9   3  19      399.70      404.70     35.58 o 
  -7   3  19      532.36      528.43     38.94 o 
  -5   3  19        0.18        0.00     11.96 o 
  -3   3  19      466.81      511.23     30.53 o 
  -1   3  19      687.83      729.40     35.55 o 
   1   3  19      258.56      222.43     25.43 o 
   3   3  19      709.69      761.09     35.81 o 
   5   3  19       52.75       54.97     25.44 o 
   7   3  19      353.01      529.24     56.86 o 
 -12   4  19      187.95      193.66     28.62 o 
 -10   4  19        0.16        0.00     17.27 o 
  -8   4  19       92.72       71.93     21.72 o 
  -6   4  19       20.63        8.15     21.87 o 
  -4   4  19        0.26        4.44     12.15 o 
  -2   4  19      583.53      705.88     28.96 o 
   0   4  19      202.23      213.68     21.67 o 
   2   4  19      140.93      172.76     18.99 o 
   4   4  19      804.58      842.20     69.10 o 
   6   4  19      182.64      192.99     29.52 o 
 -13   5  19       59.70      105.02     24.80 o 
 -11   5  19      764.80      772.85     48.72 o 
  -9   5  19      180.39      147.61     25.07 o 
  -7   5  19      862.13      807.34     38.42 o 
  -5   5  19        4.41       44.89     16.30 o 
  -3   5  19     1152.31     1095.86     38.87 o 
  -1   5  19      883.52      837.98     31.16 o 
   1   5  19      358.77      391.17     27.86 o 
   3   5  19       35.73       47.39     14.81 o 
   5   5  19      102.43       94.04     23.10 o 
   7   5  19        9.64       46.36     23.95 o 
 -12   6  19      267.20      270.32     32.21 o 
 -10   6  19      109.69      131.81     21.50 o 
  -8   6  19       16.61       16.62     15.06 o 
  -6   6  19      220.55      252.69     24.77 o 
  -4   6  19      545.88      606.75     34.03 o 
  -2   6  19     1322.49     1166.63     40.28 o 
   0   6  19      379.37      369.64     23.85 o 
   2   6  19       58.17       88.92     18.45 o 
   4   6  19     1131.06     1278.17     44.60 o 
   6   6  19      205.82      189.39     27.89 o 
 -11   7  19        8.14       12.84     17.31 o 
  -9   7  19      911.34      943.29     40.61 o 
  -7   7  19      256.97      246.53     24.94 o 
  -5   7  19      386.83      387.15     29.03 o 
  -3   7  19      214.95      178.00     22.30 o 
  -1   7  19       73.76       67.66     17.06 o 
   1   7  19       62.43       53.53     16.32 o 
   3   7  19       40.52       67.36     19.32 o 
   5   7  19      130.15      104.50     24.66 o 
 -12   8  19       19.50       17.31     19.15 o 
 -10   8  19      584.60      553.11     36.33 o 
  -8   8  19       39.87       76.71     23.08 o 
  -6   8  19      179.10      193.24     23.33 o 
  -4   8  19       13.17       19.84     14.81 o 
  -2   8  19      708.63      713.39     38.05 o 
   0   8  19      220.55      222.38     23.48 o 
   2   8  19      150.05      131.96     21.57 o 
   4   8  19      151.18      196.48     24.80 o 
   6   8  19       78.57       50.50     22.80 o 
 -11   9  19       80.41       59.71     20.61 o 
  -9   9  19       88.84       87.19     20.98 o 
  -7   9  19       93.82       69.23     19.02 o 
  -5   9  19       22.47        0.00     20.34 o 
  -3   9  19        9.16       24.41     15.55 o 
  -1   9  19      603.39      500.02     53.30 o 
   1   9  19      255.58      264.55     25.40 o 
   3   9  19        7.10        0.00     17.07 o 
   5   9  19      364.86      428.71     47.39 o 
 -10  10  19      635.84      649.14     40.30 o 
  -8  10  19       42.90       37.61     18.24 o 
  -6  10  19      566.92      604.22     36.82 o 
  -4  10  19        7.87       22.22     15.79 o 
  -2  10  19       81.97       71.39     26.40 o 
   0  10  19       75.34       60.44     17.82 o 
   2  10  19        0.04       11.60     15.48 o 
   4  10  19        3.29        0.00     26.63 o 
  -9  11  19       11.77        0.87     18.23 o 
  -7  11  19        9.58       24.30     18.03 o 
  -5  11  19       87.05      101.51     22.52 o 
  -3  11  19      379.30      359.61     29.71 o 
  -1  11  19      305.01      300.07     28.58 o 
   1  11  19      143.82       99.24     21.53 o 
   3  11  19      155.57      145.60     27.11 o 
 -10  12  19       53.77       73.10     21.10 o 
  -8  12  19      248.64      308.24     29.63 o 
  -6  12  19       43.50       37.05     19.12 o 
  -4  12  19       67.85      119.84     20.57 o 
  -2  12  19       15.45        5.98     16.00 o 
   0  12  19      109.26       64.73     19.43 o 
   2  12  19      279.01      326.99     30.29 o 
   4  12  19        4.82        7.46     30.28 o 
  -9  13  19      229.80      236.36     26.72 o 
  -7  13  19       50.72       16.89     17.53 o 
  -5  13  19       14.07        0.00     27.39 o 
  -3  13  19       56.70       42.92     21.08 o 
  -1  13  19       52.45       66.11     18.95 o 
   1  13  19        6.32        9.04     16.78 o 
   3  13  19      413.05      426.97     40.74 o 
  -8  14  19      236.78      246.19     32.89 o 
  -6  14  19        0.12        0.00     23.37 o 
  -4  14  19       37.38       18.73     23.23 o 
  -2  14  19      315.99      300.70     30.34 o 
   0  14  19        0.18       17.39     17.06 o 
   2  14  19      144.96       87.30     26.92 o 
  -7  15  19      172.85      248.45     28.54 o 
  -5  15  19      411.24      447.71     35.20 o 
  -3  15  19      168.22      183.77     26.73 o 
  -1  15  19      327.63      381.74     33.61 o 
   1  15  19      156.19      157.02     25.85 o 
  -4  16  19        0.43        0.00     18.89 o 
  -2  16  19       33.38       32.79     19.21 o 
 -12   0  20      435.78      478.75     71.96 o 
 -10   0  20        0.04       24.33     22.37 o 
  -8   0  20       42.23       54.26     24.01 o 
  -6   0  20      983.32     1051.10     55.18 o 
  -4   0  20      204.34      212.89     32.66 o 
  -2   0  20       44.56       77.87     37.48 o 
   0   0  20      473.23      512.67     52.97 o 
   2   0  20      958.34     1046.58    110.94 o 
   4   0  20      123.55      176.91     48.97 o 
   6   0  20      249.33      304.84     67.96 o 
 -11   1  20        0.66       31.85     19.76 o 
  -9   1  20     1182.74     1205.78     43.34 o 
  -7   1  20     1221.36     1293.22     43.45 o 
  -5   1  20       27.23       36.61     16.08 o 
  -3   1  20      158.36      188.82     21.04 o 
  -1   1  20       53.38       81.52     18.03 o 
   1   1  20     1199.94     1236.39     43.34 o 
   3   1  20      129.30      125.92     20.93 o 
   5   1  20       65.81       72.96     41.98 o 
 -12   2  20        4.26       22.34     21.12 o 
 -10   2  20        8.19       68.11     25.95 o 
  -8   2  20      483.22      403.81     42.95 o 
  -6   2  20      303.90      317.61     26.70 o 
  -4   2  20      894.36      985.72     38.41 o 
  -2   2  20      682.48      748.97     40.10 o 
   0   2  20       48.46       48.36     16.60 o 
   2   2  20       65.45      113.24     19.79 o 
   4   2  20        8.64       55.78     47.97 o 
   6   2  20      256.86      384.61     81.46 o 
 -11   3  20       40.61       46.35     17.77 o 
  -9   3  20      201.61      232.13     30.01 o 
  -7   3  20       32.39        5.91     15.06 o 
  -5   3  20      740.93      732.09     32.70 o 
  -3   3  20       15.28       28.75     14.18 o 
  -1   3  20        3.69        0.00     13.38 o 
   1   3  20        7.45       27.94     14.72 o 
   3   3  20       34.95       52.66     16.78 o 
   5   3  20       56.73       36.01     25.44 o 
 -12   4  20      208.18      170.65     24.20 o 
 -10   4  20       71.47      117.25     32.58 o 
  -8   4  20      535.85      528.26     41.15 o 
  -6   4  20      295.75      291.30     30.50 o 
  -4   4  20        4.46        0.00     18.33 o 
  -2   4  20      218.38      248.09     21.11 o 
   0   4  20      256.85      281.63     26.57 o 
   2   4  20       29.49       52.69     17.22 o 
   4   4  20        4.17        0.00     18.27 o 
   6   4  20       57.65       12.69     27.59 o 
 -11   5  20       99.55       95.98     23.34 o 
  -9   5  20      303.60      292.21     31.45 o 
  -7   5  20        2.66        0.00     17.74 o 
  -5   5  20      226.55      208.43     27.92 o 
  -3   5  20      326.35      261.53     29.06 o 
  -1   5  20      376.75      428.33     26.87 o 
   1   5  20      369.65      357.62     25.43 o 
   3   5  20      589.43      607.37     32.45 o 
   5   5  20       39.61        0.00     26.83 o 
 -12   6  20       48.45       57.10     21.90 o 
 -10   6  20        0.15        7.29     20.29 o 
  -8   6  20       81.54      124.79     35.84 o 
  -6   6  20       16.73        6.38     18.62 o 
  -4   6  20     1915.81     1898.60     51.11 o 
  -2   6  20      237.07      279.54     27.70 o 
   0   6  20       11.10       26.59     23.40 o 
   2   6  20      298.85      342.38     25.53 o 
   4   6  20     1131.06     1270.03     45.45 o 
 -11   7  20      231.71      232.34     31.84 o 
  -9   7  20      120.42      128.59     27.01 o 
  -7   7  20       30.57       32.75     21.00 o 
  -5   7  20      575.21      597.54     35.66 o 
  -3   7  20      173.51      138.57     27.84 o 
  -1   7  20      425.92      339.90     28.60 o 
   1   7  20      162.81      135.41     21.53 o 
   3   7  20      141.53      112.53     25.53 o 
   5   7  20      223.35      261.63     31.62 o 
 -10   8  20      248.86      258.17     44.43 o 
  -8   8  20        0.33        0.00     15.10 o 
  -6   8  20     1667.37     1646.24     50.00 o 
  -4   8  20      101.14       89.50     19.14 o 
  -2   8  20      243.83      254.74     25.67 o 
   0   8  20       93.32      119.65     20.26 o 
   2   8  20       23.35       30.49     14.34 o 
   4   8  20      867.04     1024.74     63.74 o 
  -9   9  20       32.92       63.14     19.18 o 
  -7   9  20     2646.41     2743.18     65.68 o 
  -5   9  20      358.18      366.79     29.86 o 
  -3   9  20      108.84       68.85     17.78 o 
  -1   9  20        6.69       17.04     16.73 o 
   1   9  20      152.45      159.50     22.89 o 
   3   9  20       50.99       45.49     32.16 o 
 -10  10  20      803.30      837.34     45.99 o 
  -8  10  20      386.45      433.61     34.19 o 
  -6  10  20      935.89      932.25     42.22 o 
  -4  10  20      129.42      145.10     21.80 o 
  -2  10  20        1.07        0.00     14.88 o 
   0  10  20      364.55      370.95     30.21 o 
   2  10  20       27.12        0.00     16.67 o 
   4  10  20      262.91      280.03     55.40 o 
  -9  11  20       66.63       47.63     21.25 o 
  -7  11  20      251.60      264.01     26.67 o 
  -5  11  20      201.37      230.03     26.44 o 
  -3  11  20       82.33       89.26     26.40 o 
  -1  11  20      147.52      136.80     23.13 o 
   1  11  20       61.30       74.74     20.42 o 
   3  11  20        4.15        1.37     19.74 o 
  -8  12  20      428.73      455.43     51.21 o 
  -6  12  20     1358.74     1409.93     56.98 o 
  -4  12  20        0.00        0.57     21.91 o 
  -2  12  20       15.57        0.00     16.23 o 
   0  12  20        4.03       46.67     19.16 o 
   2  12  20       37.54       48.97     24.59 o 
  -7  13  20        0.26       11.38     22.65 o 
  -5  13  20      762.33      822.92     44.55 o 
  -3  13  20       76.24       69.26     29.43 o 
  -1  13  20       44.95       40.51     18.57 o 
   1  13  20      133.96      155.42     25.26 o 
  -6  14  20       55.40       46.74     21.35 o 
  -4  14  20      159.00      169.15     28.71 o 
  -2  14  20      388.54      414.79     34.18 o 
   0  14  20      313.36      394.57     33.47 o 
 -11   1  21       27.59       31.14     29.65 o 
  -9   1  21     1461.98     1474.05     62.00 o 
  -7   1  21       63.73       60.29     20.97 o 
  -5   1  21      601.37      700.08     38.84 o 
  -3   1  21      334.97      362.77     29.07 o 
  -1   1  21      414.56      410.80     30.92 o 
   1   1  21       53.11       82.52     19.44 o 
   3   1  21      861.79      829.26     39.74 o 
   5   1  21       77.50      105.38     37.48 o 
 -10   2  21        4.31        6.02     19.28 o 
  -8   2  21      400.33      452.99     39.21 o 
  -6   2  21      260.75      257.73     25.60 o 
  -4   2  21      337.65      361.45     29.37 o 
  -2   2  21      172.78      195.07     22.38 o 
   0   2  21      471.54      494.88     33.05 o 
   2   2  21      315.06      315.10     28.03 o 
   4   2  21       76.44      102.39     38.48 o 
 -11   3  21      157.18      199.33     29.70 o 
  -9   3  21      677.54      655.11     39.71 o 
  -7   3  21      317.08      332.15     29.50 o 
  -5   3  21       24.82        9.00     22.09 o 
  -3   3  21     1039.48     1141.61     88.21 o 
  -1   3  21       39.97       95.51     29.29 o 
   1   3  21      796.48      932.71     41.80 o 
   3   3  21       49.35       31.40     20.23 o 
   5   3  21       13.55       20.43     25.44 o 
 -10   4  21      337.74      303.84     29.49 o 
  -8   4  21     1642.88     1736.86     63.15 o 
  -6   4  21        1.60        1.76     17.00 o 
  -4   4  21        0.18        0.00     13.80 o 
  -2   4  21      192.97      227.16     28.71 o 
   0   4  21      189.32      194.58     23.67 o 
   2   4  21      104.62      111.50     21.23 o 
   4   4  21        1.53        0.00     24.49 o 
 -11   5  21        2.04       11.03     21.43 o 
  -9   5  21       71.88       83.05     22.87 o 
  -7   5  21      460.88      492.28     41.15 o 
  -5   5  21        1.65        0.00     17.34 o 
  -3   5  21      169.58      167.72     26.10 o 
  -1   5  21      212.39      212.55     37.10 o 
   1   5  21      500.70      559.02     34.94 o 
   3   5  21      280.49      249.33     32.24 o 
 -10   6  21      268.39      322.55     37.63 o 
  -8   6  21        0.54       11.02     18.07 o 
  -6   6  21       93.95      143.47     26.40 o 
  -4   6  21       76.03       59.80     26.19 o 
  -2   6  21        1.04       22.84     17.79 o 
   0   6  21        0.29       41.00     16.01 o 
   2   6  21      238.42      294.56     28.60 o 
   4   6  21      412.62      524.29     54.06 o 
  -9   7  21        4.37       45.98     20.77 o 
  -7   7  21      207.27      174.22     28.34 o 
  -5   7  21      869.48      829.94     50.94 o 
  -3   7  21      178.35      185.10     29.04 o 
  -1   7  21       67.22       33.10     35.60 o 
   1   7  21      173.84      166.41     22.46 o 
   3   7  21       15.12        9.22     19.03 o 
 -10   8  21      141.28      156.42     29.19 o 
  -8   8  21       99.10       36.17     21.28 o 
  -6   8  21      437.86      436.37     37.78 o 
  -4   8  21        4.20        0.00     14.31 o 
  -2   8  21      196.07      211.68     25.06 o 
   0   8  21      898.48      884.35     39.96 o 
   2   8  21       74.08      117.28     25.99 o 
  -9   9  21        0.78        2.67     20.05 o 
  -7   9  21      934.97     1051.90     45.11 o 
  -5   9  21      378.13      379.66     53.91 o 
  -3   9  21      331.03      342.37     28.94 o 
  -1   9  21        0.69       24.35     17.17 o 
   1   9  21      798.77      857.18     44.64 o 
   3   9  21        6.99       27.71     23.08 o 
  -8  10  21       98.48      138.96     24.41 o 
  -6  10  21      451.74      533.46     52.51 o 
  -4  10  21       51.38       30.97     18.36 o 
  -2  10  21       18.54        0.00     15.84 o 
   0  10  21      994.39      985.66     43.03 o 
   2  10  21       54.14       84.99     24.99 o 
  -7  11  21       20.10       14.36     17.99 o 
  -5  11  21        0.02       14.26     17.12 o 
  -3  11  21       51.38       25.79     18.32 o 
  -1  11  21       49.63       33.47     19.30 o 
   1  11  21        9.71        0.26     17.45 o 
  -6  12  21       82.07       99.06     21.76 o 
  -4  12  21      676.98      729.11     42.06 o 
  -2  12  21      111.81      139.06     24.01 o 
   0  12  21      692.71      897.51     47.17 o 
  -3  13  21      288.09      282.24     29.89 o 
 -10   0  22      774.70      716.62     93.95 o 
  -8   0  22      162.62      178.73     37.48 o 
  -6   0  22       31.40       72.48     26.33 o 
  -4   0  22      217.08      230.84     40.48 o 
  -2   0  22       83.73       67.90     26.80 o 
   0   0  22        4.25        0.00     23.19 o 
   2   0  22        1.18       10.49     24.74 o 
  -9   1  22       41.44       25.11     20.38 o 
  -7   1  22      165.68      181.47     28.13 o 
  -5   1  22      194.02      209.65     24.23 o 
  -3   1  22       31.16       66.56     18.17 o 
  -1   1  22        1.10       52.99     16.85 o 
   1   1  22        9.27       31.19     19.33 o 
   3   1  22      209.22      229.30     67.46 o 
 -10   2  22      720.61      786.27     66.74 o 
  -8   2  22       83.60       51.82     23.58 o 
  -6   2  22       11.45       10.54     16.52 o 
  -4   2  22       81.05       67.31     19.27 o 
  -2   2  22       55.16       90.54     18.23 o 
   0   2  22      462.82      447.46     34.19 o 
   2   2  22      410.29      445.24     35.19 o 
  -9   3  22        0.54       15.48     19.07 o 
  -7   3  22      417.28      416.25     39.49 o 
  -5   3  22       51.10       73.08     22.74 o 
  -3   3  22        4.33       46.38     21.65 o 
  -1   3  22       15.07       11.03     14.93 o 
   1   3  22     1241.94     1272.19     46.34 o 
   3   3  22        1.16       20.99     20.20 o 
 -10   4  22      214.12      207.54     27.53 o 
  -8   4  22       69.63       68.61     19.78 o 
  -6   4  22      629.53      626.78     39.21 o 
  -4   4  22     1094.70     1247.76     54.43 o 
  -2   4  22      102.79       86.65     25.03 o 
   0   4  22       33.08       40.19     18.81 o 
   2   4  22        0.78        0.00     15.91 o 
  -9   5  22      138.20      130.94     43.82 o 
  -7   5  22      393.34      407.71     37.72 o 
  -5   5  22        2.79        0.00     17.39 o 
  -3   5  22       59.77       92.05     21.10 o 
  -1   5  22      388.88      351.60     36.53 o 
   1   5  22       89.49      124.54     27.31 o 
   3   5  22      179.98      158.07     29.25 o 
  -8   6  22      502.80      522.36     43.52 o 
  -6   6  22      114.83       98.79     26.41 o 
  -4   6  22      382.37      372.63     35.95 o 
  -2   6  22      277.41      253.53     26.95 o 
   0   6  22       26.12       38.49     22.89 o 
   2   6  22       32.27       69.59     24.59 o 
  -9   7  22        0.37        0.00     21.61 o 
  -7   7  22       33.06       17.56     28.37 o 
  -5   7  22      414.52      474.29     41.04 o 
  -3   7  22      238.09      254.17     32.82 o 
  -1   7  22        1.04        0.00     17.62 o 
   1   7  22       11.36       23.53     21.24 o 
  -8   8  22      684.96      706.33     49.54 o 
  -6   8  22      396.32      340.93     36.27 o 
  -4   8  22        3.93       21.59     20.13 o 
  -2   8  22      486.58      495.76     64.08 o 
   0   8  22      228.15      234.93     27.45 o 
  -7   9  22       61.21       67.97     26.85 o 
  -5   9  22       40.56       39.70     21.66 o 
  -3   9  22        2.77       30.35     19.90 o 
  -1   9  22       10.19        3.76     20.81 o 
  -6  10  22      164.70      214.66     31.94 o 
  -4  10  22       16.19       35.29     22.45 o 
  -2  10  22      205.16      275.24     31.19 o 
  -3  11  22       97.17      102.16     28.56 o 
  -9   1  23      188.67      144.24     37.38 o 
  -7   1  23      174.90      236.09     31.89 o 
  -5   1  23      296.49      382.45     36.74 o 
  -3   1  23       97.13      116.22     30.87 o 
  -1   1  23      441.63      507.79     35.31 o 
   1   1  23        6.56       17.44     17.14 o 
  -8   2  23      137.37      182.03     55.63 o 
  -6   2  23      541.48      526.92     42.86 o 
  -4   2  23       14.12        0.00     20.68 o 
  -2   2  23       24.61       19.57     16.50 o 
   0   2  23       36.37       84.67     20.48 o 
  -7   3  23       74.39      110.82     65.93 o 
  -5   3  23      175.76      195.11     29.55 o 
  -3   3  23       14.35       31.72     21.87 o 
  -1   3  23        1.40        0.00     17.79 o 
   1   3  23      709.04      780.88     43.22 o 
  -8   4  23        1.61        0.00     18.91 o 
  -6   4  23      145.98      136.12     28.58 o 
  -4   4  23      216.30      192.11     30.52 o 
  -2   4  23       11.67        0.00     20.62 o 
   0   4  23      352.18      366.36     37.07 o 
  -7   5  23       81.95       88.51     23.16 o 
  -5   5  23      251.95      247.58     31.74 o 
  -3   5  23      666.35      661.01     48.79 o 
  -1   5  23      215.90      228.84     33.21 o 
   1   5  23        8.28       27.78     22.53 o 
  -6   6  23       50.09       88.89     48.04 o 
  -4   6  23      196.40      189.09     26.07 o 
  -2   6  23       29.61       25.91     21.65 o 
   0   6  23      438.74      518.75     43.87 o 
  -7   7  23       64.58       87.74     41.41 o 
  -5   7  23       90.36       75.56     43.44 o 
  -3   7  23      115.87      138.47     38.53 o 
  -1   7  23      274.51      276.55     39.22 o 
  -4   8  23        3.86        0.00     30.72 o 
  -2   8  23      450.13      485.59     47.62 o 
  -6   0  24      533.50      744.61     92.95 o 
  -4   0  24       34.97       66.24     36.98 o 
  -2   0  24      672.99      766.53     61.43 o 
  -5   1  24      182.98      274.50     34.72 o 
  -3   1  24       35.68       81.96     20.79 o 
  -1   1  24       66.83      100.39     33.18 o 
  -6   2  24        0.30        0.00     20.71 o 
  -4   2  24       46.82       92.51     28.40 o 
  -2   2  24       66.20       59.06     23.13 o 
  -5   3  24       11.91       41.60     22.89 o 
  -3   3  24      171.74      188.05     29.79 o 
  -4   4  24       34.73       18.09     19.85 o 
                                                 
